# Supplementary material for: Plotting a future for Amazonian canga vegetation in a campo rupestre context
Source: PLoS One. 2019 Aug 5;14(8):e0219753. doi: 10.1371/journal.pone.0219753 (PMC6681939; doi:10.1371/journal.pone.0219753)
Supplement: S1 Table — (CSV) [file pone.0219753.s005.csv]

	location	loc.col	loc.code	sites	Abrus.melanospermus	Abuta.grandifolia	Aciotis.acuminifolia	Acisanthera.crassipes	Acroceras.zizanioides	Aechmea.angustifolia	Aechmea.bromeliifolia	Aechmea.castelnavii	Aechmea.mertensii	Aechmea.tocantina	Aegiphila.integrifolia	Aegiphila.racemosa	Aeschynomene.americana	Aeschynomene.filosa	Aeschynomene.sensitiva	Aeschynomene.sp.	Ageratum.conyzoides	Agonandra.silvatica	Alchornea.discolor	Alibertia.edulis	Allophylus.latifolius	Allophylus.racemosus	Allophylus.semidentatus	Alternanthera.dentata	Alternanthera.tenella	Amasonia.campestris	Amasonia.hirta	Amasonia.lasiocaulos	Amphilophium.mansoanum	Amphilophium.rodriguesii	Anacardium.occidentale	Anadenanthera.peregrina	Ananas.ananassoides	Ancistrotropis.peduncularis	Andropogon.bicornis	Andropogon.leucostachyus	Andropogon.virgatus	Anemopaegma.carajasense	Anemopaegma.longipetiolatum	Aniseia.martinicensis	Anthaenantia.lanata	Anthodon.decussatum	Anthurium.bonplandii	Anthurium.gracile	Anthurium.kunthii
CRJ-S11A	Serra Sul	"lightcyan3"	21	CRJ-S11A	1	0	1	0	0	0	0	1	0	0	0	0	0	0	1	1	0	1	0	1	0	0	1	0	0	0	0	0	1	0	1	0	0	1	0	0	0	1	0	0	0	0	1	1	0
CRJ-S11B	Serra Sul	"lightcyan3"	21	CRJ-S11B	1	0	1	0	0	0	0	1	1	0	0	0	0	0	0	1	0	0	0	0	1	0	0	0	0	0	0	0	1	0	1	0	1	1	0	0	0	1	0	0	0	0	1	0	1
CRJ-S11C	Serra Sul	"lightcyan3"	21	CRJ-S11C	1	0	0	0	0	0	0	0	0	1	0	0	0	0	0	0	0	0	0	1	0	0	0	0	0	0	0	0	0	0	0	0	1	1	0	0	0	1	0	0	0	1	0	1	0
CRJ-S11D	Serra Sul	"lightcyan3"	21	CRJ-S11D	1	1	1	0	0	1	1	1	0	1	0	0	1	0	1	1	1	0	1	1	1	1	1	0	0	0	0	0	0	0	0	0	1	0	1	0	0	1	1	0	1	1	1	1	0
CRJ-SB	Serra da Bocaina	"indianred"	25	CRJ-SB	1	0	1	1	0	0	0	0	0	0	0	0	0	1	0	0	1	0	0	0	0	0	0	0	0	0	0	1	0	0	0	0	0	0	0	1	0	0	0	1	1	0	0	0	0
CRJ-SN1	Serra Norte	"darkgreen"	22	CRJ-SN1	1	1	1	1	0	1	0	1	0	0	0	1	1	0	0	1	0	1	1	1	0	1	0	1	0	1	1	1	0	0	1	1	1	1	1	0	0	1	1	0	0	1	0	0	0
CRJ-SN2	Serra Norte	"darkgreen"	22	CRJ-SN2	0	0	1	0	0	0	0	0	0	0	1	0	0	0	0	1	0	0	0	0	1	0	0	0	0	1	0	0	0	0	1	0	0	0	0	0	0	0	0	0	1	0	0	0	0
CRJ-SN3	Serra Norte	"darkgreen"	22	CRJ-SN3	1	0	1	1	0	0	0	0	0	0	1	0	0	0	0	1	1	0	0	1	0	0	0	0	0	1	1	0	0	1	1	0	0	0	1	1	1	1	1	0	0	0	0	0	0
CRJ-SN4	Serra Norte	"darkgreen"	22	CRJ-SN4	1	0	1	0	0	0	0	0	0	0	1	0	0	0	1	1	1	0	0	0	0	0	1	0	1	1	0	1	0	1	0	0	0	0	1	0	0	1	0	0	0	0	1	0	0
CRJ-SN5	Serra Norte	"darkgreen"	22	CRJ-SN5	1	0	0	0	1	0	0	0	0	1	1	1	1	0	0	1	0	0	1	1	0	0	1	1	0	1	0	1	0	0	0	0	0	1	1	0	0	0	0	1	0	0	1	0	0
CRJ-SN6	Serra Norte	"darkgreen"	22	CRJ-SN6	1	0	0	0	0	0	0	0	0	0	0	0	0	0	0	0	0	0	0	0	0	0	0	0	0	0	0	0	0	0	0	0	0	0	0	0	0	1	0	0	0	0	0	0	0
CRJ-SN7	Serra Norte	"darkgreen"	22	CRJ-SN7	0	0	0	0	0	0	0	0	0	0	1	0	0	0	1	1	0	1	0	0	0	0	0	0	0	0	0	0	0	0	0	0	1	0	0	0	0	0	0	0	0	0	0	0	0
CRJ-SN8	Serra Norte	"darkgreen"	22	CRJ-SN8	1	0	0	0	0	0	0	0	0	0	1	0	0	0	0	1	0	0	0	0	0	0	0	0	0	0	1	0	1	0	0	0	0	1	0	0	0	0	0	0	0	0	0	0	0
CRJ-ST	Serra do Tarzan	"indianred4"	24	CRJ-ST	0	0	0	1	0	0	0	0	0	0	1	0	0	0	0	1	0	0	1	1	0	0	1	0	0	0	0	1	0	0	1	0	0	0	0	1	0	0	0	0	0	1	0	0	0
[truncated: 785 more columns]
