# Supplementary material for: Plotting a future for Amazonian canga vegetation in a campo rupestre context
Source: PLoS One. 2019 Aug 5;14(8):e0219753. doi: 10.1371/journal.pone.0219753 (PMC6681939; doi:10.1371/journal.pone.0219753)
Supplement: S2 Table — (CSV) [file pone.0219753.s006.csv]

sites	region	region.code	substrate	sub.code	class	class.code	abarema_brachystachya	abarema_langsdorffii	abildgaardia_baeothryon	abolboda_pulchella	abrus_melanospermus	abuta_grandifolia	abuta_selloana	abutilon_ramiflorum	acalypha_multicaulis	acanthospermum_australe	acanthospermum_hispidum	achetaria_erecta	achetaria_scutellarioides	achyrocline_alata	achyrocline_albicans	achyrocline_satureioides	acianthera_adamantinensis	acianthera_cryptophoranthoides	acianthera_fabiobarrosii	acianthera_hamosa	acianthera_heliconiscapa	acianthera_johannensis	acianthera_limae	acianthera_luteola	acianthera_malachantha	acianthera_modestissima	acianthera_ochreata	acianthera_prolifera	acianthera_recurva	acianthera_saundersiana	acianthera_teres	acianthera_tricarinata	aciotis_acuminifolia	acisanthera_crassipes	acisanthera_uniflora	acisanthera_variabilis	acritopappus_catolesensis	acritopappus_confertus	acritopappus_heterolepis	acritopappus_irwinii	acritopappus_longifolius	acroceras_zizanioides	acrocomia_aculeata
CAL	Espinhaco	18	canga	2	Canga Espinhaco	2	0	0	0	0	0	0	0	0	0	0	0	0	0	0	1	1	0	0	0	0	0	0	1	0	0	0	0	0	0	0	1	0	0	0	0	0	0	0	0	0	0	0	0
CAT	Chapada Diamantina	0	quartzite	4	Quartzite Chapada Diamantina	6	0	0	1	1	0	0	0	0	0	1	1	1	1	0	0	0	0	0	0	1	0	0	0	0	0	0	1	0	0	1	0	0	0	0	1	0	1	1	1	0	0	0	0
COC	Espinhaco	18	canga	2	Canga Espinhaco	2	1	0	0	0	0	0	0	0	0	0	0	0	0	0	0	0	0	0	0	0	0	0	0	0	0	0	0	0	0	0	1	0	0	0	0	0	0	0	0	0	0	0	0
CRJ-S11A	Carajas	19	canga	2	Canga Amazon	3	0	0	0	0	1	0	0	0	0	0	0	0	0	0	0	0	0	0	0	0	0	0	0	0	0	0	0	0	0	0	0	0	1	0	0	0	0	0	0	0	0	0	0
CRJ-S11B	Carajas	19	canga	2	Canga Amazon	3	0	0	0	0	1	0	0	0	0	0	0	0	0	0	0	0	0	0	0	0	0	0	0	0	0	0	0	0	0	0	0	0	1	0	0	0	0	0	0	0	0	0	0
CRJ-S11C	Carajas	19	canga	2	Canga Amazon	3	0	0	0	0	1	0	0	0	0	0	0	0	0	0	0	0	0	0	0	0	0	0	0	0	0	0	0	0	0	0	0	0	0	0	0	0	0	0	0	0	0	0	0
CRJ-S11D	Carajas	19	canga	2	Canga Amazon	3	0	0	0	0	1	1	0	0	0	0	0	0	0	0	0	0	0	0	0	0	0	0	0	0	0	0	0	0	0	0	0	0	1	0	0	0	0	0	0	0	0	0	0
CRJ-SB	Carajas	19	canga	2	Canga Amazon	3	0	0	0	0	1	0	0	0	0	0	0	0	0	0	0	0	0	0	0	0	0	0	0	0	0	0	0	0	0	0	0	0	1	1	0	0	0	0	0	0	0	0	0
CRJ-SN1	Carajas	19	canga	2	Canga Amazon	3	0	0	0	0	1	1	0	0	0	0	0	0	0	0	0	0	0	0	0	0	0	0	0	0	0	0	0	0	0	0	0	0	1	1	0	0	0	0	0	0	0	0	0
CRJ-SN2	Carajas	19	canga	2	Canga Amazon	3	0	0	0	0	0	0	0	0	0	0	0	0	0	0	0	0	0	0	0	0	0	0	0	0	0	0	0	0	0	0	0	0	1	0	0	0	0	0	0	0	0	0	0
CRJ-SN3	Carajas	19	canga	2	Canga Amazon	3	0	0	0	0	1	0	0	0	0	0	0	0	0	0	0	0	0	0	0	0	0	0	0	0	0	0	0	0	0	0	0	0	1	1	0	0	0	0	0	0	0	0	0
CRJ-SN4	Carajas	19	canga	2	Canga Amazon	3	0	0	0	0	1	0	0	0	0	0	0	0	0	0	0	0	0	0	0	0	0	0	0	0	0	0	0	0	0	0	0	0	1	0	0	0	0	0	0	0	0	0	0
CRJ-SN5	Carajas	19	canga	2	Canga Amazon	3	0	0	0	0	1	0	0	0	0	0	0	0	0	0	0	0	0	0	0	0	0	0	0	0	0	0	0	0	0	0	0	0	0	0	0	0	0	0	0	0	0	1	0
CRJ-SN6	Carajas	19	canga	2	Canga Amazon	3	0	0	0	0	1	0	0	0	0	0	0	0	0	0	0	0	0	0	0	0	0	0	0	0	0	0	0	0	0	0	0	0	0	0	0	0	0	0	0	0	0	0	0
CRJ-SN7	Carajas	19	canga	2	Canga Amazon	3	0	0	0	0	0	0	0	0	0	0	0	0	0	0	0	0	0	0	0	0	0	0	0	0	0	0	0	0	0	0	0	0	0	0	0	0	0	0	0	0	0	0	0
CRJ-SN8	Carajas	19	canga	2	Canga Amazon	3	0	0	0	0	1	0	0	0	0	0	0	0	0	0	0	0	0	0	0	0	0	0	0	0	0	0	0	0	0	0	0	0	0	0	0	0	0	0	0	0	0	0	0
CRJ-ST	Carajas	19	canga	2	Canga Amazon	3	0	0	0	0	0	0	0	0	0	0	0	0	0	0	0	0	0	0	0	0	0	0	0	0	0	0	0	0	0	0	0	0	0	1	0	0	0	0	0	0	0	0	0
GMO	Espinhaco	18	quartzite	4	Quartzite Espinhaco	1	1	0	0	0	0	0	0	1	1	0	0	0	0	1	0	0	1	0	1	0	0	0	0	0	0	0	1	0	0	0	0	0	0	0	0	0	0	0	0	1	0	0	1
IBI	Espinhaco	18	quartzite	4	Quartzite Espinhaco	1	0	1	0	0	0	0	0	0	1	0	0	0	0	0	0	1	0	1	0	0	1	1	0	1	1	1	0	0	1	1	0	1	0	0	0	0	0	0	0	0	0	0	0
ITA	Espinhaco	18	mixed canga and quartizite	1	Mixed quartzite and canga Espinhaco	4	0	0	0	0	0	0	0	0	0	0	0	0	0	0	0	1	0	0	0	0	0	0	0	0	0	0	0	1	0	0	1	0	0	0	0	0	0	0	0	0	0	0	0
PAL	Chapada Diamantina	0	quartzite	4	Quartzite Chapada Diamantina	6	0	0	1	1	0	0	0	0	0	0	0	1	1	1	0	1	0	0	0	1	0	0	0	0	0	0	1	0	0	0	0	0	0	0	0	0	0	1	1	0	0	0	0
PIR	Espinhaco	18	quartzite	4	Quartzite Espinhaco	1	0	0	0	0	0	0	0	0	1	0	0	0	0	0	0	0	1	0	1	0	0	0	0	0	0	0	0	0	0	0	1	0	0	0	0	0	0	0	0	1	1	1	0
RO1	Espinhaco	18	canga	2	Canga Espinhaco	2	0	0	0	0	0	0	0	0	0	0	0	0	0	0	0	0	0	0	0	0	0	0	0	0	0	0	0	0	0	0	1	0	0	0	0	0	0	0	0	0	0	0	0
RO2	Espinhaco	18	canga	2	Canga Espinhaco	2	0	0	0	0	0	0	0	0	0	0	0	0	0	0	0	0	0	0	0	0	0	0	0	0	0	0	0	0	0	0	1	0	0	0	0	0	0	0	0	0	0	0	0
SAP	Espinhaco	18	canga	2	Canga Espinhaco	2	0	0	0	0	0	0	0	0	0	0	0	0	0	0	0	1	0	0	0	0	0	0	0	0	0	0	0	1	0	0	1	0	0	0	0	1	0	0	0	0	0	0	0
SCO	Espinhaco	18	canga	2	Canga Espinhaco	2	0	0	0	0	0	0	1	0	0	1	0	0	0	0	0	1	0	0	0	0	0	0	0	0	0	0	0	0	0	0	0	0	0	0	0	0	0	1	0	0	0	0	1
SJO	Espinhaco	18	quartzite	4	Quartzite Espinhaco	1	0	0	0	0	0	0	0	0	0	0	0	0	0	1	1	1	0	0	0	0	0	1	0	0	0	0	0	1	0	0	1	0	0	0	0	1	0	0	0	0	0	0	0
UFO	Espinhaco	18	canga	2	Canga Espinhaco	2	0	0	0	0	0	0	0	0	0	1	0	0	0	0	1	1	0	0	0	0	0	0	0	0	0	0	0	0	0	0	1	0	0	0	0	0	0	0	0	0	0	0	0
[truncated: 4,663 more columns]
