# Supplementary material for: Plotting a future for Amazonian canga vegetation in a campo rupestre context
Source: PLoS One. 2019 Aug 5;14(8):e0219753. doi: 10.1371/journal.pone.0219753 (PMC6681939; doi:10.1371/journal.pone.0219753)
Supplement: S3 Table — (TXT) [file pone.0219753.s007.txt]

EstimateS (Version 9.1.0), Copyright R. K. Colwell: http://purl.oclc.org/estimates
Diversity Output from Input File: carajas.rarefacao.2018.04.12.txt (12 abril, 2018)
Reference Sample = 14
Samples	Individuals (computed)	S(est)	S(est) 95% CI Lower Bound	S(est) 95% CI Upper Bound	S(est) SD	S Mean (runs)	Singletons Mean	Singletons SD (runs)	Doubletons Mean	Doubletons SD (runs)	Uniques Mean	Uniques SD (runs)	Duplicates Mean	Duplicates SD (runs)	ACE Mean	ACE SD (runs)	ICE Mean	ICE SD (runs)	Chao 1 Mean	Chao 1 95% CI Lower Bound	Chao 1 95% CI Upper Bound	Chao 1 SD (analytical)	Chao 2 Mean	Chao 2 95% CI Lower Bound	Chao 2 95% CI Upper Bound	Chao 2 SD (analytical)	Jack 1 Mean	Jack 1 SD (analytical)	Jack 2 Mean	Jack 2 SD (runs)	Bootstrap Mean	Bootstrap SD (runs)	MMRuns Mean	MMMeans (1 run)	Cole Rarefaction	Cole SD (analytical)	Alpha Mean	Alpha SD (analytical)	Shannon Mean	Shannon SD (runs)	Shannon Exponential Mean	Shannon Exponential SD (runs)	Simpson Inv Mean	Simpson Inv SD (runs)
1	224,57	226,14	212,67	239,62	6,87	195,63	195,63	87,9	0	0	195,63	87,9	0	0	22995,72	20225,53	195,63	87,9	22995,72	17976,81	29506,92	2920,34	195,63	309,49	309,49	0	195,63	0	0	0	195,63	87,9	0	0	188,45	11,25	0	0	0	0	0	0	0	0
2	449,14	356,86	339,42	374,29	8,9	350,88	267,35	62,96	83,54	34,88	267,35	62,96	83,54	34,88	939,25	209,57	1393,95	324,85	796,54	668,53	977,36	77,83	574,26	508,17	668,7	40,42	484,56	63,72	484,56	124,48	417,72	108,98	1042,46	845,71	323,29	12,56	0	0	0	0	0	0	0	0
3	673,71	451,6	432,55	470,65	9,72	432,38	274,68	48,79	109,01	27,78	274,68	48,79	109,01	27,78	771,35	133,61	979,54	176,13	785,36	689,14	918,07	57,79	668,09	602,45	759,35	39,59	615,5	79,04	688,89	128,66	517,8	100,8	2205,61	892,95	423,79	12,61	0	0	0	0	0	0	0	0
4	898,29	523,67	503,91	543,43	10,08	500,42	279,17	38,02	125,82	25,6	279,17	38,02	125,82	25,6	774,86	102,28	921,73	124,49	813,81	729,96	928,48	50,14	735,75	671,71	823,88	38,42	709,79	81,47	807,44	112,33	596,86	88,41	3005,66	923,62	501,51	12,23	0	0	0	0	0	0	0	0
5	1122,86	581,02	560,97	601,07	10,23	564,23	282,95	29,74	140,29	23,1	282,95	29,74	140,29	23,1	819,21	84,08	927,95	96,2	851,68	775,7	955,05	45,31	794,41	732,69	878,82	36,91	790,59	83,15	897,23	93,09	668,66	74,8	2364,31	946,2	563,54	11,67	0	0	0	0	0	0	0	0
6	1347,43	628,05	607,91	648,19	10,27	610,19	276,42	26,94	148,7	20,21	276,42	26,94	148,7	20,21	846,77	77,08	930,83	86,18	868,55	800	961,93	40,91	825,66	767,76	904,9	34,64	840,54	78,46	945,51	84,18	717,23	67,63	2757,09	963,9	614,31	11,02	0	0	0	0	0	0	0	0
7	1572	667,46	647,33	687,59	10,27	659,06	273,04	18,41	157,3	18,03	273,04	18,41	157,3	18,03	885,91	49,51	955,07	54,12	897,29	833,87	983,77	37,87	863,39	808,37	938,73	32,93	893,1	76,52	994,5	54,09	768,79	48,4	1584,92	978,31	656,73	10,3	0	0	0	0	0	0	0	0
8	1796,57	701,02	680,93	721,11	10,25	700,08	263,79	15,18	164,67	16,72	263,79	15,18	164,67	16,72	911,85	40,89	968,83	43,54	912,35	855,15	990,68	34,23	885,92	835,31	955,51	30,35	930,9	71,15	1022,88	46,01	809,76	43,39	1432,04	990,3	692,74	9,52	0	0	0	0	0	0	0	0
9	2021,14	729,97	709,91	750,02	10,23	730,91	258	12,5	165,68	12,35	258	12,5	165,68	12,35	937,94	33,26	987,23	34,71	931,62	877,08	1006,51	32,69	909,4	860,43	976,91	29,41	960,24	70,03	1048,15	38,52	840,63	37,97	1360,98	1000,46	723,71	8,69	0	0	0	0	0	0	0	0
10	2245,71	755,2	735,14	775,26	10,23	759,75	251,23	11,05	167,28	12,95	251,23	11,05	167,28	12,95	961,17	27,75	1004,24	28,44	948,57	896,7	1020,1	31,15	929,76	882,64	994,96	28,35	985,85	65,82	1067,88	32,44	868,82	34,03	1311,92	1009,18	750,62	7,77	0	0	0	0	0	0	0	0
11	2470,29	777,37	757,26	797,49	10,26	780,04	243,42	10,09	167	9,56	243,42	10,09	167	9,56	969,03	23,62	1006,11	24,16	956,88	907,68	1025,07	29,63	940,87	895,75	1003,6	27,21	1001,33	62,61	1077,51	28,63	887,64	29,16	1266,48	1016,73	774,21	6,74	0	0	0	0	0	0	0	0
12	2694,86	796,99	776,75	817,23	10,33	796,56	236,02	9,83	167,06	7,67	236,02	9,83	167,06	7,67	973,36	19,42	1005,54	20,1	962,5	915,74	1027,62	28,23	948,73	905,51	1009,1	26,13	1012,91	60,62	1083,02	23,88	902,54	22,57	1234,92	1023,32	795,04	5,52	0	0	0	0	0	0	0	0
13	2919,43	814,44	793,98	834,89	10,44	817,21	226,88	6,62	169,58	4,36	226,88	6,62	169,58	4,36	980,19	10,71	1008,03	11,17	967,69	924,54	1028,19	26,14	956,16	916,02	1012,62	24,35	1026,64	56,94	1087,08	13,11	921,09	12,48	1212,97	1029,1	813,52	3,92	0	0	0	0	0	0	0	0
14	3144	830	809,24	850,76	10,59	830	218	0	170	0	218	0	170	0	979,1	0	1003,22	0	968,28	927,93	1025,26	24,53	958,44	920,69	1011,91	22,99	1032,43	54,03	1084,78	0	931,46	0	1194,62	1034,18	830	0	0	0	0	0	0	0	0	0
15	3368,57	843,9	822,71	865,1	10,81	0	0	0	0	0	0	0	0	0	0	0	0	0	0	0	0	0	0	0	0	0	0	0	0	0	0	0	0	0	0	0	0	0	0	0	0	0	0	0
16	3593,14	856,32	834,58	878,06	11,09	0	0	0	0	0	0	0	0	0	0	0	0	0	0	0	0	0	0	0	0	0	0	0	0	0	0	0	0	0	0	0	0	0	0	0	0	0	0	0
17	3817,71	867,4	845	889,8	11,43	0	0	0	0	0	0	0	0	0	0	0	0	0	0	0	0	0	0	0	0	0	0	0	0	0	0	0	0	0	0	0	0	0	0	0	0	0	0	0
18	4042,29	877,3	854,13	900,46	11,82	0	0	0	0	0	0	0	0	0	0	0	0	0	0	0	0	0	0	0	0	0	0	0	0	0	0	0	0	0	0	0	0	0	0	0	0	0	0	0
19	4266,86	886,14	862,13	910,15	12,25	0	0	0	0	0	0	0	0	0	0	0	0	0	0	0	0	0	0	0	0	0	0	0	0	0	0	0	0	0	0	0	0	0	0	0	0	0	0	0
20	4491,43	894,03	869,11	918,95	12,71	0	0	0	0	0	0	0	0	0	0	0	0	0	0	0	0	0	0	0	0	0	0	0	0	0	0	0	0	0	0	0	0	0	0	0	0	0	0	0
21	4716	901,07	875,19	926,95	13,2	0	0	0	0	0	0	0	0	0	0	0	0	0	0	0	0	0	0	0	0	0	0	0	0	0	0	0	0	0	0	0	0	0	0	0	0	0	0	0
22	4940,57	907,36	880,5	934,22	13,7	0	0	0	0	0	0	0	0	0	0	0	0	0	0	0	0	0	0	0	0	0	0	0	0	0	0	0	0	0	0	0	0	0	0	0	0	0	0	0
23	5165,14	912,98	885,12	940,83	14,21	0	0	0	0	0	0	0	0	0	0	0	0	0	0	0	0	0	0	0	0	0	0	0	0	0	0	0	0	0	0	0	0	0	0	0	0	0	0	0
24	5389,71	917,99	889,14	946,84	14,72	0	0	0	0	0	0	0	0	0	0	0	0	0	0	0	0	0	0	0	0	0	0	0	0	0	0	0	0	0	0	0	0	0	0	0	0	0	0	0
25	5614,29	922,47	892,64	952,3	15,22	0	0	0	0	0	0	0	0	0	0	0	0	0	0	0	0	0	0	0	0	0	0	0	0	0	0	0	0	0	0	0	0	0	0	0	0	0	0	0
26	5838,86	926,47	895,68	957,26	15,71	0	0	0	0	0	0	0	0	0	0	0	0	0	0	0	0	0	0	0	0	0	0	0	0	0	0	0	0	0	0	0	0	0	0	0	0	0	0	0
27	6063,43	930,04	898,31	961,76	16,19	0	0	0	0	0	0	0	0	0	0	0	0	0	0	0	0	0	0	0	0	0	0	0	0	0	0	0	0	0	0	0	0	0	0	0	0	0	0	0
28	6288	933,22	900,6	965,85	16,64	0	0	0	0	0	0	0	0	0	0	0	0	0	0	0	0	0	0	0	0	0	0	0	0	0	0	0	0	0	0	0	0	0	0	0	0	0	0	0
