# Supplementary material for: Plotting a future for Amazonian canga vegetation in a campo rupestre context
Source: PLoS One. 2019 Aug 5;14(8):e0219753. doi: 10.1371/journal.pone.0219753 (PMC6681939; doi:10.1371/journal.pone.0219753)
Supplement: S1 Text — (R) [file pone.0219753.s008.R]

# This is a script to carry out the analysis in the paper
# "Plotting a future for Amazon canga vegetation in a campo rupestre context" by
# Zappi et al.
#
# This covers the multivariate analysis and differential representation of clades,
# but not the phylogenetic reconstruction or species richness estimation, which
# were not carried out in R.

library(here)
library(ape)
library(nodiv)
library(tidyverse)
library(vegan)
library(magrittr)
library(ggrepel)
library(ggdendro)
library(ggpubr)
library(sf)
library(tidytree)
library(readxl)

# constants and functions -----------------------------------------------------
# convenience functions and constants to make the scripting easier

# list of columns in presence/absence data that are info about sites
info_columns <- c("sites", 
                  "region", "region.code", 
                  "substrate", "sub.code", 
                  "class", "class.code")

# mapping to standardise region names
region_correction <- c(Carajas="Amazonian Carajás", 
                       Espinhaco="Bahia",
                       `Chapada Diamantina`="Minas Gerais")

# standard colours for substrate plotting
substrate_colours <- c(canga="#d73027", `mixed`="#af8dc3", quartzite="#4575b4")

# states of Brazil from https://gist.github.com/ruliana/1ccaaab05ea113b0dff3b22be3b4d637
brazil <- st_read(here("data", "brazil_states.json"))

# A convenience function to convert a distance matrix to a dataframe
convert_to_df <- function(dist, name=NULL) {
  df <- 
    dist %>%
    as.matrix() %>%
    as.data.frame() %>%
    mutate(source=rownames(.)) %>%
    gather(target, distance, -source)
  
  if (!is.null(name)) {
    df %>%
      mutate(name=name)
  } else {
    df
  }
}

# a convenience function to find the child node labels for nodiv results
find_labels <- function(node_number, reference, nodiv_results) {
  child_numbers <- Descendants(node_number, nodiv_results)
  
  list(positive = filter(reference, node == child_numbers[1])$label,
       negative = filter(reference, node == child_numbers[2])$label)
}

# load data -------------------------------------------------------------------

# filenames
presence_matrix_file <- here("data", 
                             "2- Matrix Flora Espinhaco-Carajas 2018.04.14.csv")
site_coordinates_file <- here("data", "site_coordinates.csv")
tree_file <- here("data", "tree_no_root")
checklist_file <- here("data", "1- BD Zappi Espinhaco-Carajas 2018.04.12.xlsx")

# presence/absence data for all sites
presence_data <- read_delim(presence_matrix_file, 
                            delim=";", 
                            escape_double=TRUE, trim_ws=TRUE)

# site coordinates for mapping
site_coords <- 
  read_csv(site_coordinates_file) %>%
  mutate(sites = recode(sites, OUP="UFO")) %>%
  select(sites, lat, long)

# phylogenetic tree for node based analysis
dated_tree <- read.tree(tree_file)

# checklist for all sites including taxonomy
checklist <- read_excel(checklist_file)

# rearrange data --------------------------------------------------------------

# extract and clean site info
site_info <-
  presence_data %>%
  mutate(# standardise region names
         region=recode(region, !!!region_correction),
         # standardise names of substrates
         substrate=recode(substrate, `mixed canga and quartizite`="mixed"),
         # give Carajás sites readable locations
         location=case_when(str_detect(sites, "CRJ\\-S11[A-Z]") ~ "Serra Sul",
                            str_detect(sites, "CRJ\\-SN\\d") ~ "Serra Norte",
                            sites == "CRJ-SB" ~ "Serra da Bocaina",
                            sites == "CRJ-ST" ~ "Serra do Tarzan",
                            TRUE ~ NA_character_)) %>%
  select(sites, region, location, substrate)

# extract species presence/absence matrix
presence_matrix <-
  presence_data %>%
  select(-one_of(info_columns)) %>%
  as.data.frame() %>%
  set_rownames(site_info$sites)

# multivariate analysis of Amazonian Carajás and Eastern Brazil ---------------

# test significance of floristic similarity grouped by region and substrate
region_test <- anosim(presence_matrix, site_info$region, permutations=999, distance="bray")
write_rds(region_test, here("output", "region_anosim_results.rds"))
region_test

substrate_test <- anosim(presence_matrix, site_info$substrate, permutations=999, distance="bray")
write_rds(substrate_test, here("output", "substrate_anosim_results.rds"))
substrate_test

# both NMDS and UPGMA use the Sorensen distance betweeen sites
sorensen_distance <- vegdist(presence_matrix, method="bray", binary=TRUE)

# save the distances to a file
sorensen_distance %>%
  as.matrix() %>%
  as.data.frame() %>%
  mutate(source=rownames(.)) %>%
  gather(target, sorensen, -source) %>%
  write_csv(here("output", "sorensen_distances.csv"))

# do site ordination using NMDS
nmds_all_sites <- metaMDS(presence_matrix, distance="bray", trymax=1000)
nmds_all_sites_stress <- nmds_all_sites$stress

# save the ordination object
write_rds(nmds_all_sites, here("output", "nmds_all_sites.rds"))

# plot the ordination
nmds_all_sites_plot <-
  # extract NMDS for plotting
  nmds_all_sites$points %>% 
  as.data.frame() %>%
  mutate(site = rownames(.)) %>%
  # join to site info
  inner_join(site_info, by=c("site" = "sites")) %>%
  # add a column to remove Carajás labels
  mutate(label = case_when(region == "Amazonian Carajás" ~ NA_character_,
                           TRUE ~ site)) %>%
  # plot ordination
  ggplot(mapping=aes(x=MDS1, y=MDS2, 
                     pch=region, colour=substrate, 
                     label=label)) +
  geom_point() +
  stat_ellipse(level=0.95) +
  geom_text_repel(show.legend=FALSE, size=3, force=20) +
  theme_bw() +
  theme(legend.position="bottom", legend.box="vertical", 
        legend.spacing.y=unit(-0.2, "cm")) +
  scale_color_manual(values=substrate_colours) +
  NULL

# cluster sites using UPGMA clustering
upgma_all_sites <- hclust(sorensen_distance, method="average")
write_rds(upgma_all_sites, here("output", "upgma_all_sites.rds"))

# this extracts the clustering dendrogram for plotting
upgma_dendro <-
  upgma_all_sites %>%
  as.dendrogram() %>%
  dendro_data()

upgma_labels <-
  upgma_dendro %>%
  ggdendro::label() %>%
  inner_join(site_info, by=c("label" = "sites"))

# plot UPGMA dendrogram
upgma_all_sites_plot <-
  ggplot(data=segment(upgma_dendro), mapping=aes(x=x, y=y)) +
  geom_segment(mapping=aes(xend=xend, yend=yend)) +
  geom_point(data=upgma_labels, 
             mapping=aes(y=0, colour=substrate, shape=region), 
             cex=3) +
  geom_text(data=upgma_labels, 
            mapping=aes(label=label, y=-0.03, colour=substrate), 
            hjust=0.01, show.legend=FALSE) +
  scale_colour_manual(values=substrate_colours) +
  coord_flip() +
  scale_y_reverse(limits=c(0.98, -0.35)) +
  labs(y="Sorensen distance", x="") +
  theme_dendro() +
  theme(legend.position="bottom", legend.box="vertical",
        legend.spacing.y=unit(-0.2, "cm"), 
        axis.ticks.y=element_blank(), axis.text.y=element_blank()) +
  NULL

# combine NMDS and UPGMA plots for single figure
all_sites_plot <- ggarrange(nmds_all_sites_plot, upgma_all_sites_plot, 
                            common.legend=TRUE, legend="bottom", 
                            labels=c("A","B"))

ggsave(here("figures", "all_sites_ordination.pdf"), 
       plot=all_sites_plot, 
       dpi=720, width=7, height=5)

# multivariate analysis of Amazonian Carajás ----------------------------------

# cut the presence matrix to just Carajas sites
carajas_idx <- 
  rownames(presence_matrix) %>%
  startsWith("CRJ-") %>%
  which()

carajas_presence_matrix <- presence_matrix[carajas_idx,]

# run and plot NMDS
nmds_carajas <- metaMDS(carajas_presence_matrix, distance="bray", trymax=2000)
nmds_carajas_stress <- nmds_carajas$stress
write_rds(nmds_carajas, here("output", "nmds_carajas.rds"))

nmds_carajas_plot <-
  nmds_carajas$points %>% 
  as.data.frame() %>%
  mutate(site = rownames(.)) %>%
  inner_join(site_info, by=c("site" = "sites")) %>%
  ggplot(mapping=aes(x=MDS1, y=MDS2, colour=location, label=site)) +
  geom_point() +
  geom_text_repel(show.legend=FALSE, size=3) +
  stat_ellipse(level=0.95) +
  scale_colour_brewer(palette="Dark2") +
  theme(legend.position = "bottom") +
  theme_bw()

# run and plot UPGMA
upgma_carajas <- 
  carajas_presence_matrix %>%
  vegdist(method="bray", binary=TRUE) %>%
  hclust()
write_rds(upgma_carajas, here("output", "upgma_carajas.rds"))

upgma_dendro <-
  upgma_carajas %>%
  as.dendrogram() %>%
  dendro_data()

upgma_labels <-
  upgma_dendro %>%
  ggdendro::label() %>%
  inner_join(site_info, by=c("label" = "sites"))

upgma_carajas_plot <-
  ggplot(data=segment(upgma_dendro), mapping=aes(x=x, y=y)) +
  geom_segment(mapping=aes(xend=xend, yend=yend)) +
  geom_point(data=upgma_labels, mapping=aes(y=0, colour=location), cex=3) +
  geom_text(data=upgma_labels, 
            mapping=aes(label=label, y=-0.02, colour=location), 
            hjust=0, show.legend=FALSE) +
  coord_flip() +
  scale_y_reverse(limits=c(0.74, -0.2)) +
  scale_colour_brewer(palette="Dark2") +
  labs(y="Sorensen distance", x="") +
  theme_dendro() +
  theme(legend.position="bottom", legend.box="vertical")

# combine to make the figure and save
carajas_sites_plot <- ggarrange(nmds_carajas_plot, upgma_carajas_plot, 
                                common.legend=TRUE, legend="bottom",
                                labels=c("A", "B"))

ggsave(here("figures", "carajas_sites_ordination.pdf"), 
       plot=carajas_sites_plot, 
       dpi=720, width=7, height=5)

# Node based analysis for differential representation of clades ---------------

# using nodiv package to identify clades that diverge in across sites

# start by creating an object with our data in the right format
nodiv_obj <- nodiv_data(phylo=dated_tree, 
                        commatrix=presence_matrix, 
                        coords=select(site_coords, long, lat, sites))

# then run nodiv, use method="rdtable" for faster computation
nodiv_results <- Node_analysis(nodiv_obj, repeats=1000, method="rdtable")
write_rds(nodiv_results, here("output", "nodiv_results.rds"))

# extract the GND and SOS values from the results object
node_names <- 
  nodiv_results$phylo %>%
  as_data_frame() %>%
  select(node, label)

gnd_results <-
  tibble(node=names(GND(nodiv_results)), gnd=nodiv_results$GND) %>% 
  mutate(node=as.integer(node)) %>%
  inner_join(node_names, by="node") %>%
  group_by(label) %>%
  mutate(positive_sos = find_labels(node, node_names, nodiv_results)[["positive"]],
         negative_sos = find_labels(node, node_names, nodiv_results)[["negative"]])

sos_results <-
  data.frame(nodiv_results$SOS) %>%
  mutate(site = rownames(.)) %>%
  gather(node, sos, -site) %>%
  mutate(label = str_remove(node, "X[\\d]+\\."),
         node = str_extract(node, "[\\d]+"),
         node = as.integer(node)) %>%
  inner_join(gnd_results, by=c("node", "label")) %>%
  inner_join(site_info %>% select(sites, region, substrate, location), by=c("site" = "sites"))


# a list of interesting clades, ordered by letter
interesting_clades <- c(xyridaceae_to_poaceae="A", gentianales="B", 
                        lamids_to_campanulids="C", nyctaginaceae="D", 
                        asparagales_to_poales="E", platanthera_to_orobanchaceae="F")


# set up scales for plotting
sos_breaks <- c(-20, -2, -0.5, 0.5, 2, 20)
sos_labels = c(`(2,20]`="> 2.0", `(0.5,2]`="0.5 - 2.0",
               `(-0.5,0.5]`="-0.5 - 0.5", `(-2,-0.5]`="-2.0 - -0.5",
               `(-20,-2]`="< -2.0")
sos_colours <- c(`> 2.0`="#0571b0", `0.5 - 2.0`="#92c5de", 
                 `-0.5 - 0.5`="#f7f7f7", `-2.0 - -0.5`="#f4a582", 
                 `< -2.0`="#ca0020")

# select the SOS results for just the interesting clades
sos_to_plot <-
  # join coordinates to SOS results
  site_coords %>%
  inner_join(sos_results, by=c("sites" = "site")) %>%
  # add grouped site labels
  mutate(site_type = case_when(substrate == "quartzite" ~ "Quartzite (all)",
                               substrate == "canga" & region == "Bahia" ~ "Canga (Espinhaço)",
                               region == "Amazonian Carajás" ~ "Canga (Carajás)",
                               TRUE ~ NA_character_),
         substrate = recode(substrate, `mixed canga and quartizite`="mixed")) %>%
  # discretise SOS values
  mutate(sos_discrete=cut(sos, breaks=sos_breaks)) %>%
  # add grouped site summaries
  group_by(site_type, label) %>%
  mutate(median_sos=median(sos, na.rm=TRUE)) %>%
  # discretise grouped site summaries
  mutate(median_sos=cut(median_sos, breaks=sos_breaks)) %>%
  # add informative labels for SOS values
  mutate(sos_discrete=recode(sos_discrete, !!!sos_labels),
         median_sos=recode(median_sos, !!!sos_labels)) %>%
  # select only the interesting clades
  filter(label %in% names(interesting_clades)) %>%
  ungroup() %>%
  # clean up clade label names
  mutate_at(vars(c("label", "positive_sos", "negative_sos")), 
            str_replace, pattern="_", replacement=" ") %>%
  mutate_at(vars(c("label", "positive_sos", "negative_sos")), 
            str_to_title) %>%
  mutate_at(vars(c("label", "positive_sos", "negative_sos")), 
            str_replace, pattern=" To ", replacement=" to ")  


# set up labels for plotting
clade_labels <-
  sos_to_plot %>%
  group_by(label) %>%
  filter(row_number() == 1) %>%
  ungroup()

child_label_x <- -60
child_label_y <- -14

# subset Brazilian states to just those with sites, and to preserve coastline
states_to_plot <- c("Ceará", "Pará", "Tocantins", "Minas Gerais", 
                    "Maranhão", "Piauí", "Sergipe", "Bahia", "Rio Grande do Norte",
                    "Pernambuco", "Alagoas", "Amapá", "Paraíba", "Espírito Santo",
                    "Rio de Janeiro")

# plot map of sites with SOS values for each clade of interest
maps <-
  ggplot(data=sos_to_plot) +
  # plot states
  geom_sf(data=filter(brazil, nome %in% states_to_plot), colour="white", fill="grey80") +
  # add sites
  geom_point(mapping=aes(x=long, y=lat, colour=sos_discrete, shape=substrate)) +
  # add positive and negative SOS clade labels
  geom_text(data=clade_labels, mapping=aes(label=positive_sos), 
            x=child_label_x, y=child_label_y, colour="#0571b0",
            hjust=0, size=2) +
  geom_text(data=clade_labels, mapping=aes(label=negative_sos), 
            x=child_label_x, y=child_label_y-2, colour="#ca0020",
            hjust=0, size=2) +
  scale_colour_manual(values=sos_colours) +
  theme_pubclean() +
  labs(x="", y="") +
  theme(axis.text=element_blank(),
        axis.ticks=element_blank(),
        legend.position="right") +
  facet_wrap(~label, nrow=2)

# plot a zoomed-in map of just the Carajás sites
carajas_map <-
  sos_to_plot %>%
  filter(str_detect(sites, "CRJ-")) %>%
  ggplot() + 
  geom_sf(data=filter(brazil, nome %in% c("Pará")), colour="white", fill="grey90") +
  geom_point(mapping=aes(x=long, y=lat, colour=sos_discrete, shape=substrate)) +
  scale_colour_manual(values=sos_colours) +
  coord_sf(xlim=c(-50.5, -49.5), ylim=c(-6.5, -5.9)) + 
  theme_pubclean() +
  labs(x="", y="") +
  theme(axis.text=element_blank(),
        axis.ticks=element_blank(),
        legend.position="right") +
  facet_wrap(~label, nrow=2)

# make a boxplot of SOS values in the interesting clades for the site groups
boxes <- 
  sos_to_plot %>%
  filter(!is.na(site_type), !is.na(sos)) %>%
  ggplot(mapping=aes(x=site_type, y=sos, fill=median_sos)) +
  stat_boxplot(geom="errorbar", width=0.25) +
  geom_boxplot() +
  coord_flip() +
  scale_fill_manual(values=sos_colours) +
  theme_pubclean() +
  labs(x="", y="SOS") +
  facet_wrap(~label, nrow=2)

# save these three plots to be edited together in an image editor
ggsave(here("figures", "maps.svg"), maps, height=6, width=9)
ggsave(here("figures", "carajas_map.svg"), plot=carajas_map, height=3, width=4)
ggsave(here("figures", "boxes.svg"), boxes, height=3, width=8.2575)
