# Supplementary material for: Plotting a future for Amazonian canga vegetation in a campo rupestre context
Source: PLoS One. 2019 Aug 5;14(8):e0219753. doi: 10.1371/journal.pone.0219753 (PMC6681939; doi:10.1371/journal.pone.0219753)
Supplement: S2 Text — (TXT) [file pone.0219753.s009.txt]

((((((((((((((((((((aphelandra_schottiana:45.028336,herpetacanthus_rubiginosus:45.028336,hygrophila_guianensis:45.028336,(justicia_dasyclados:22.514168,justicia_divergens:22.514168,justicia_monticola:22.514168,justicia_parabolica:22.514168,justicia_potamogeton:22.514168,justicia_riedeliana:22.514168,justicia_riparia:22.514168,justicia_rusbyi:22.514168,justicia_serrana:22.514168,justicia_sprucei:22.514168)justicia:22.514168,lepidagathis_montana:45.028336,(mendoncia_mollis:22.514168,mendoncia_velloziana:22.514168,mendoncia_aspera:22.514168)mendoncia:22.514168,poikilacanthus_bahiensis:45.028336,pseuderanthemum_heterophyllum:45.028336,(ruellia_bahiensis:22.514168,ruellia_brevifolia:22.514168,ruellia_elegans:22.514168,ruellia_exserta:22.514168,ruellia_geminiflora:22.514168,ruellia_inflata:22.514168,ruellia_macrantha:22.514168,ruellia_nitens:22.514168,ruellia_villosa:22.514168,ruellia_wurdackii:22.514168,ruellia_anamariae:22.514168)ruellia:22.514168,(staurogyne_ericoides:22.514168,staurogyne_minarum:22.514168)staurogyne:22.514168,(stenandrium_hatschbachii:22.514168,stenandrium_stenophyllum:22.514168)stenandrium:22.514168,thyrsacanthus_ramosissimus:45.028336)acanthaceae:22.514168,(((adenocalymma_hypostictum:21.511667,adenocalymma_pedunculatum:21.511667)adenocalymma:21.511667,(amphilophium_elongatum:21.511667,amphilophium_mansoanum:21.511667,amphilophium_paniculatum:21.511667,amphilophium_rodriguesii:21.511667)amphilophium:21.511667,(anemopaegma_album:21.511667,anemopaegma_arvense:21.511667,anemopaegma_chamberlaynii:21.511667,anemopaegma_glaucum:21.511667,anemopaegma_laeve:21.511667,anemopaegma_longipetiolatum:21.511667,anemopaegma_pabstii:21.511667,anemopaegma_scabriusculum:21.511667,anemopaegma_setilobum:21.511667,anemopaegma_velutinum:21.511667,anemopaegma_carajasense:21.511667,anemopaegma_acutifolium:21.511667)anemopaegma:21.511667,(bignonia_corymbosa:21.511667,bignonia_ramentacea:21.511667,bignonia_sciuripabula:21.511667)bignonia:21.511667,(cuspidaria_convoluta:21.511667,cuspidaria_pulchella:21.511667,cuspidaria_pulchra:21.511667,cuspidaria_sceptrum:21.511667)cuspidaria:21.511667,cybistax_antisyphilitica:43.023335,dolichandra_unguis.cati:43.023335,(fridericia_candicans:21.511667,fridericia_chica:21.511667,fridericia_cinnamomea:21.511667,fridericia_craterophora:21.511667,fridericia_cuneifolia:21.511667,fridericia_erubescens:21.511667,fridericia_leucopogon:21.511667,fridericia_parviflora:21.511667,fridericia_patellifera:21.511667,fridericia_platyphylla:21.511667,fridericia_samydoides:21.511667,fridericia_simplex:21.511667,fridericia_speciosa:21.511667,fridericia_triplinervia:21.511667,fridericia_tuberculata:21.511667)fridericia:21.511667,(handroanthus_albus:21.511667,handroanthus_bureavii:21.511667,handroanthus_chrysotrichus:21.511667,handroanthus_ochraceus:21.511667,handroanthus_pumilus:21.511667,handroanthus_serratifolius:21.511667)handroanthus:21.511667,(jacaranda_brasiliana:21.511667,jacaranda_caroba:21.511667,jacaranda_cuspidifolia:21.511667,jacaranda_decurrens:21.511667,jacaranda_irwinii:21.511667,jacaranda_macrantha:21.511667,jacaranda_paucifoliolata:21.511667,jacaranda_puberula:21.511667,jacaranda_racemosa:21.511667,jacaranda_ulei:21.511667)jacaranda:21.511667,(lundia_densiflora:21.511667,lundia_gardneri:21.511667,lundia_nitidula:21.511667,lundia_obliqua:21.511667)lundia:21.511667,mansoa_hirsuta:43.023335,neojobertia_candolleana:43.023335,(pleonotoma_jasminifolia:21.511667,pleonotoma_melioides:21.511667,pleonotoma_orientalis:21.511667)pleonotoma:21.511667,pyrostegia_venusta:43.023335,sparattosperma_leucanthum:43.023335,tabebuia_aurea:43.023335,(tanaecium_pyramidatum:21.511667,tanaecium_selloi:21.511667)tanaecium:21.511667,xylophragma_harleyi:43.023335,zeyheria_montana:43.023335)bignoniaceae:21.511669,((((aegiphila_integrifolia:19.506666,aegiphila_luschnathii:19.506666,aegiphila_obducta:19.506666,aegiphila_racemosa:19.506666,aegiphila_verticillata:19.506666,aegiphila_vitelliniflora:19.506666)aegiphila:19.506666,(amasonia_campestris:19.506666,amasonia_hirta:19.506666,amasonia_lasiocaulos:19.506666)amasonia:19.506666,(cantinoa_americana:19.506666,cantinoa_carpinifolia:19.506666,cantinoa_mutabilis:19.506666,cantinoa_plectranthoides:19.506666)cantinoa:19.506666,(cyanocephalus_cuneatus:19.506666,cyanocephalus_delicatulus:19.506666,cyanocephalus_lippioides:19.506666,cyanocephalus_rugosus:19.506666)cyanocephalus:19.506666,(eriope_anamariae:19.506666,eriope_angustifolia:19.506666,eriope_glandulosa:19.506666,eriope_hypenioides:19.506666,eriope_hypoleuca:19.506666,eriope_latifolia:19.506666,eriope_luetzelburgii:19.506666,eriope_macrostachya:19.506666,eriope_montana:19.506666,eriope_obovata:19.506666,eriope_polyphylla:19.506666,eriope_salviifolia:19.506666,eriope_tumidicaulis:19.506666)eriope:19.506666,(gymneia_platanifolia:19.506666,gymneia_virgata:19.506666)gymneia:19.506666,(hypenia_paniculata:19.506666,hypenia_reticulata:19.506666,hypenia_salzmannii:19.506666)hypenia:19.506666,(hyptidendron_asperrimum:19.506666,hyptidendron_canum:19.506666,hyptidendron_vepretorum:19.506666)hyptidendron:19.506666,(hyptis_atrorubens:19.506666,hyptis_brevipes:19.506666,hyptis_campestris:19.506666,hyptis_complicata:19.506666,hyptis_conferta:19.506666,hyptis_ditassoides:19.506666,hyptis_fallax:19.506666,hyptis_gardneri:19.506666,hyptis_homalophylla:19.506666,hyptis_lantanifolia:19.506666,hyptis_linarioides:19.506666,hyptis_marrubioides:19.506666,hyptis_monticola:19.506666,hyptis_nudicaulis:19.506666,hyptis_parkeri:19.506666,hyptis_passerina:19.506666,hyptis_proteoides:19.506666,hyptis_ramosa:19.506666,hyptis_recurvata:19.506666,hyptis_rotundifolia:19.506666,hyptis_rubiginosa:19.506666,hyptis_sinuata:19.506666,hyptis_turnerifolia:19.506666,hyptis_velutina:19.506666)hyptis:19.506666,(leptohyptis_leptostachys:19.506666,leptohyptis_macrostachys:19.506666)leptohyptis:19.506666,(marsypianthes_chamaedrys:19.506666,marsypianthes_foliolosa:19.506666)marsypianthes:19.506666,(medusantha_crinita:19.506666,medusantha_martiusii:19.506666)medusantha:19.506666,(mesosphaerum_irwinii:19.506666,mesosphaerum_pectinatum:19.506666,mesosphaerum_sidifolium:19.506666,mesosphaerum_suaveolens:19.506666)mesosphaerum:19.506666,ocimum_campechianum:39.013332,(oocephalus_argyrophyllus:19.506666,oocephalus_crassifolius:19.506666,oocephalus_halimifolius:19.506666,oocephalus_lacunosus:19.506666,oocephalus_nubicola:19.506666,oocephalus_pauciflorus:19.506666,oocephalus_petraeus:19.506666,oocephalus_piranii:19.506666,oocephalus_silvinae:19.506666)oocephalus:19.506666,physominthe_vitifolia:39.013332,(rhabdocaulon_coccineum:19.506666,rhabdocaulon_denudatum:19.506666)rhabdocaulon:19.506666,rhaphiodon_echinus:39.013332,(salvia_articulata:19.506666,salvia_brevipes:19.506666,salvia_tomentella:19.506666)salvia:19.506666,(vitex_cymosa:19.506666,vitex_megapotamica:19.506666,vitex_polygama:19.506666,vitex_schaueriana:19.506666,vitex_sellowiana:19.506666,vitex_triflora:19.506666)vitex:19.506666)lamiaceae:19.506666,((buchnera_carajasensis:19.506666,buchnera_juncea:19.506666,buchnera_lavandulacea:19.506666,buchnera_longifolia:19.506666,buchnera_palustris:19.506666,buchnera_rosea:19.506666)buchnera:19.506666,(agalinis_angustifolia:19.506666,agalinis_brachyphylla:19.506666)agalinis:19.506666,escobedia_grandiflora:39.013332,(esterhazya_macrodonta:19.506666,esterhazya_nanuzae:19.506666,esterhazya_splendida:19.506666)esterhazya:19.506666,(physocalyx_aurantiacus:19.506666,physocalyx_major:19.506666,physocalyx_scaberrimus:19.506666)physocalyx:19.506666)orobanchaceae:19.506666)lamiaceae_to_orobanchaceae:3.007500,(((genlisea_aurea:15.381875,genlisea_filiformis:15.381875,genlisea_pygmaea:15.381875,genlisea_repens:15.381875,genlisea_uncinata:15.381875,genlisea_violacea:15.381875)genlisea:15.381875,(utricularia_amethystina:15.381875,utricularia_blanchetii:15.381875,utricularia_breviscapa:15.381875,utricularia_calycifida:15.381875,utricularia_costata:15.381875,utricularia_flaccida:15.381875,utricularia_gibba:15.381875,utricularia_laciniata:15.381875,utricularia_longifolia:15.381875,utricularia_nana:15.381875,utricularia_neottioides:15.381875,utricularia_nervosa:15.381875,utricularia_nigrescens:15.381875,utricularia_parthenopipes:15.381875,utricularia_physoceras:15.381875,utricularia_praelonga:15.381875,utricularia_pubescens:15.381875,utricularia_purpureocaerulea:15.381875,utricularia_pusilla:15.381875,utricularia_reniformis:15.381875,utricularia_simulans:15.381875,utricularia_subulata:15.381875,utricularia_trichophylla:15.381875,utricularia_tricolor:15.381875,utricularia_tridentata:15.381875,utricularia_triloba:15.381875)utricularia:15.381875)lentibulariaceae:15.381876,((lantana_hirsuta:15.381875,lantana_caatingensis:15.381875,lantana_fucata:15.381875,lantana_gracilis:15.381875,lantana_lundiana:15.381875,lantana_trifolia:15.381875,lantana_paraensis:15.381875)lantana:15.381875,aloysia_virgata:30.763750,(bouchea_agrestis:15.381875,bouchea_fluminensis:15.381875)bouchea:15.381875,citharexylum_myrianthum:30.763750,glandularia_lobata:30.763750,(lippia_alba:15.381875,lippia_alnifolia:15.381875,lippia_bellatula:15.381875,lippia_bradei:15.381875,lippia_brasiliensis:15.381875,lippia_corymbosa:15.381875,lippia_florida:15.381875,lippia_gardneriana:15.381875,lippia_grata:15.381875,lippia_hederifolia:15.381875,lippia_hermannioides:15.381875,lippia_insignis:15.381875,lippia_lacunosa:15.381875,lippia_lasiocalycina:15.381875,lippia_lupulina:15.381875,lippia_macrophylla:15.381875,lippia_morii:15.381875,lippia_origanoides:15.381875,lippia_rotundifolia:15.381875,lippia_sericea:15.381875,lippia_spiraeastrum:15.381875,lippia_stachyoides:15.381875,lippia_thymoides:15.381875)lippia:15.381875,petrea_bracteata:30.763750,(stachytarpheta_ajugifolia:15.381875,stachytarpheta_almasensis:15.381875,stachytarpheta_arenaria:15.381875,stachytarpheta_bicolor:15.381875,stachytarpheta_cayennensis:15.381875,stachytarpheta_cayannensis:15.381875,stachytarpheta_coccinea:15.381875,stachytarpheta_confertifolia:15.381875,stachytarpheta_crassifolia:15.381875,stachytarpheta_ganevii:15.381875,stachytarpheta_glabra:15.381875,stachytarpheta_hispida:15.381875,stachytarpheta_martiana:15.381875,stachytarpheta_mexiae:15.381875,stachytarpheta_polyura:15.381875,stachytarpheta_procumbens:15.381875,stachytarpheta_radlkoferiana:15.381875,stachytarpheta_reticulata:15.381875,stachytarpheta_sellowiana:15.381875,stachytarpheta_spathulata:15.381875,stachytarpheta_stannardii:15.381875,stachytarpheta_trispicata:15.381875)stachytarpheta:15.381875,(tamonea_curassavica:15.381875,tamonea_spicata:15.381875)tamonea:15.381875,verbena_bonariensis:30.763750)verbenaceae:15.381876)schlegeliaceae_to_verbenaceae:15.381874)schlegeliaceae_to_orobanchaceae:3.007504)bignoniaceae_to_orobanchaceae:3.007500)pedaliaceae_to_orobanchaceae:3.007500,((lindernia_brachyphylla:23.516668,lindernia_crustacea:23.516668,lindernia_diffusa:23.516668)lindernia:23.516668,torenia_thouarsii:47.033337)linderniaceae:23.516666)byblidaceae_to_orobanchaceae:3.007500,buddleja_stachyoides:73.557503)scrophulariaceae_to_orobanchaceae:3.007500,((achetaria_erecta:25.521667,achetaria_scutellarioides:25.521667)achetaria:25.521667,(angelonia_arguta:25.521667,angelonia_campestris:25.521667,angelonia_eriostachys:25.521667,angelonia_goyazensis:25.521667,angelonia_tomentosa:25.521667,angelonia_verticillata:25.521667)angelonia:25.521667,(bacopa_monnierioides:25.521667,bacopa_myriophylloides:25.521667,bacopa_reflexa:25.521667)bacopa:25.521667,conobea_scoparioides:51.043335,mecardonia_serpylloides:51.043335,(plantago_australis:25.521667,plantago_tomentosa:25.521667)plantago:25.521667,scoparia_dulcis:51.043335,(stemodia_harleyi:25.521667,stemodia_microphylla:25.521667,stemodia_verticillata:25.521667)stemodia:25.521667)plantaginaceae:25.521667)plantaginaceae_to_orobanchaceae:3.007500,(anetanthus_gracilis:53.048336,besleria_laxiflora:53.048336,goyazia_rupicola:53.048336,mandirola_rupestris:53.048336,nautilocalyx_kohlerioides:53.048336,(nematanthus_crassifolius:26.524168,nematanthus_strigillosus:26.524168)nematanthus:26.524168,(paliavana_sericiflora:26.524168,paliavana_werdermannii:26.524168)paliavana:26.524168,phinaea_albolineata:53.048336,(sinningia_aggregata:26.524168,sinningia_allagophylla:26.524168,sinningia_douglasii:26.524168,sinningia_elatior:26.524168,sinningia_harleyi:26.524168,sinningia_magnifica:26.524168,sinningia_minima:26.524168,sinningia_rupicola:26.524168,sinningia_tuberosa:26.524168)sinningia:26.524168,(vanhouttea_brueggeri:26.524168,vanhouttea_hilariana:26.524168)vanhouttea:26.524168)gesneriaceae:26.524166)platanthera_to_orobanchaceae:3.007500,(chionanthus_crassifolius:41.290001,chionanthus_filiformis:41.290001)chionanthus:41.290001)carlemanniaceae_to_orobanchaceae:17.729996,((((allamanda_puberula:47.373333,asclepias_candida:47.373333,(aspidosperma_australe:23.686666,aspidosperma_cylindrocarpon:23.686666,aspidosperma_discolor:23.686666,aspidosperma_dispermum:23.686666,aspidosperma_macrocarpon:23.686666,aspidosperma_multiflorum:23.686666,aspidosperma_olivaceum:23.686666,aspidosperma_parvifolium:23.686666,aspidosperma_pyrifolium:23.686666,aspidosperma_ramiflorum:23.686666,aspidosperma_spruceanum:23.686666,aspidosperma_subincanum:23.686666,aspidosperma_tomentosum:23.686666,aspidosperma_brasiliense:23.686666)aspidosperma:23.686666,(barjonia_chlorifolia:23.686666,barjonia_erecta:23.686666)barjonia:23.686666,(blepharodon_ampliflorum:23.686666,blepharodon_manicatum:23.686666,blepharodon_pictum:23.686666)blepharodon:23.686666,condylocarpon_isthmicum:47.373333,cynanchum_roulinioides:47.373333,(ditassa_aequicymosa:23.686666,ditassa_bicolor:23.686666,ditassa_capillaris:23.686666,ditassa_conceptionis:23.686666,ditassa_cordeiroana:23.686666,ditassa_eximia:23.686666,ditassa_fasciculata:23.686666,ditassa_glazioui:23.686666,ditassa_hispida:23.686666,ditassa_laevis:23.686666,ditassa_lenheirensis:23.686666,ditassa_linearis:23.686666,ditassa_longisepala:23.686666,ditassa_melantha:23.686666,ditassa_mucronata:23.686666,ditassa_obcordata:23.686666,ditassa_pedunculata:23.686666,ditassa_pohliana:23.686666,ditassa_retusa:23.686666,ditassa_succedanea:23.686666,ditassa_tomentosa:23.686666)ditassa:23.686666,(forsteronia_affinis:23.686666,forsteronia_australis:23.686666,forsteronia_glabrescens:23.686666,forsteronia_pilosa:23.686666,forsteronia_pubescens:23.686666,forsteronia_refracta:23.686666,forsteronia_thyrsoidea:23.686666,forsteronia_velloziana:23.686666)forsteronia:23.686666,gonolobus_parviflorus:47.373333,hancornia_speciosa:47.373333,(hemipogon_abietoides:23.686666,hemipogon_carassensis:23.686666,hemipogon_hemipogonoides:23.686666,hemipogon_luteus:23.686666,hemipogon_piranii:23.686666,hemipogon_sprucei:23.686666)hemipogon:23.686666,(himatanthus_articulatus:23.686666,himatanthus_bracteatus:23.686666,himatanthus_drasticus:23.686666,himatanthus_obovatus:23.686666)himatanthus:23.686666,jobinia_lindbergii:47.373333,lacmellea_arborescens:47.373333,(mandevilla_atroviolacea:23.686666,mandevilla_bahiensis:23.686666,mandevilla_emarginata:23.686666,mandevilla_hirsuta:23.686666,mandevilla_illustris:23.686666,mandevilla_longiflora:23.686666,mandevilla_martiana:23.686666,mandevilla_moricandiana:23.686666,mandevilla_pohliana:23.686666,mandevilla_pycnantha:23.686666,mandevilla_rugosa:23.686666,mandevilla_sancta:23.686666,mandevilla_scabra:23.686666,mandevilla_sellowii:23.686666,mandevilla_semirii:23.686666,mandevilla_tenuifolia:23.686666,mandevilla_velame:23.686666)mandevilla:23.686666,(marsdenia_bergii:23.686666,marsdenia_suberosa:23.686666)marsdenia:23.686666,(matelea_microphylla:23.686666,matelea_nigra:23.686666,matelea_pedalis:23.686666)matelea:23.686666,mesechites_mansoanus:47.373333,(metastelma_harleyi:23.686666,metastelma_myrtifolium:23.686666)metastelma:23.686666,(minaria_abortiva:23.686666,minaria_acerosa:23.686666,minaria_cordata:23.686666,minaria_decussata:23.686666,minaria_ditassoides:23.686666,minaria_harleyi:23.686666,minaria_hemipogonoides:23.686666,minaria_micromeria:23.686666,minaria_monocoronata:23.686666,minaria_parva:23.686666)minaria:23.686666,monsanima_morrenioides:47.373333,nephradenia_asparagoides:47.373333,(odontadenia_lutea:23.686666,odontadenia_nitida:23.686666)odontadenia:23.686666,orthosia_scoparia:47.373333,(oxypetalum_appendiculatum:23.686666,oxypetalum_arachnoideum:23.686666,oxypetalum_banksii:23.686666,oxypetalum_capitatum:23.686666,oxypetalum_erectum:23.686666,oxypetalum_erostre:23.686666,oxypetalum_foliosum:23.686666,oxypetalum_insigne:23.686666,oxypetalum_jacobinae:23.686666,oxypetalum_lanatum:23.686666,oxypetalum_minarum:23.686666,oxypetalum_montanum:23.686666,oxypetalum_patulum:23.686666,oxypetalum_pilosum:23.686666,oxypetalum_strictum:23.686666,oxypetalum_warmingii:23.686666,oxypetalum_wightianum:23.686666)oxypetalum:23.686666,(peplonia_adnata:23.686666,peplonia_organensis:23.686666)peplonia:23.686666,(prestonia_annularis:23.686666,prestonia_bahiensis:23.686666,prestonia_coalita:23.686666,prestonia_erecta:23.686666,prestonia_lagoensis:23.686666,prestonia_quinquangularis:23.686666,prestonia_tomentosa:23.686666)prestonia:23.686666,rhabdadenia_madida:47.373333,schubertia_morilloana:47.373333,(secondatia_densiflora:23.686666,secondatia_floribunda:23.686666)secondatia:23.686666,skytanthus_hancorniifolius:47.373333,stipecoma_peltigera:47.373333,(tabernaemontana_flavicans:23.686666,tabernaemontana_heterophylla:23.686666,tabernaemontana_linkii:23.686666,tabernaemontana_macrocalyx:23.686666)tabernaemontana:23.686666,(temnadenia_ornata:23.686666,temnadenia_violacea:23.686666)temnadenia:23.686666)apocynaceae:23.686666,((calolisianthus_pedunculatus:23.686666,calolisianthus_pendulus:23.686666,calolisianthus_pulcherrimus:23.686666,calolisianthus_speciosus:23.686666)calolisianthus:23.686666,(chelonanthus_purpurascens:23.686666,chelonanthus_viridiflorus:23.686666)chelonanthus:23.686666,(curtia_diffusa:23.686666,curtia_tenella:23.686666,curtia_tenuifolia:23.686666,curtia_verticillaris:23.686666)curtia:23.686666,(deianira_nervosa:23.686666,deianira_pallescens:23.686666)deianira:23.686666,helia_oblongifolia:47.373333,(macrocarpaea_glaziovii:23.686666,macrocarpaea_obtusifolia:23.686666)macrocarpaea:23.686666,(schultesia_bahiensis:23.686666,schultesia_benthamiana:23.686666,schultesia_crenuliflora:23.686666,schultesia_gracilis:23.686666,schultesia_guianensis:23.686666,schultesia_pachyphylla:23.686666)schultesia:23.686666,tetrapollinia_caerulescens:47.373333,voyria_aphylla:47.373333)gentianaceae:23.686666)gentianaceae_to_apocynaceae:5.014999,(antonia_ovata:50.716663,(spigelia_aceifolia:25.358332,spigelia_beyrichiana:25.358332,spigelia_blanchetiana:25.358332,spigelia_flava:25.358332,spigelia_flemmingiana:25.358332,spigelia_heliotropoides:25.358332,spigelia_linarioides:25.358332,spigelia_olfersiana:25.358332,spigelia_pulchella:25.358332,spigelia_pusilla:25.358332,spigelia_riedeliana:25.358332,spigelia_scabra:25.358332,spigelia_schlechtendaliana:25.358332,spigelia_sellowiana:25.358332,spigelia_spartioides:25.358332)spigelia:25.358332,(strychnos_bicolor:25.358332,strychnos_brasiliensis:25.358332,strychnos_cogens:25.358332,strychnos_gardneri:25.358332,strychnos_pseudoquina:25.358332,strychnos_rubiginosa:25.358332)strychnos:25.358332)loganiaceae:25.358334)loganiaceae_to_apocynaceae:5.014999,((borreria_heteranthera:27.029999,borreria_alata:27.029999,borreria_brachystemonoides:27.029999,borreria_capitata:27.029999,borreria_carajasensis:27.029999,borreria_dasycephala:27.029999,borreria_elaiosulcata:27.029999,borreria_hispida:27.029999,borreria_hyssopifolia:27.029999,borreria_latifolia:27.029999,borreria_multiflora:27.029999,borreria_ocymifolia:27.029999,borreria_paraensis:27.029999,borreria_poaya:27.029999,borreria_quadrifaria:27.029999,borreria_remota:27.029999,borreria_schumannii:27.029999,borreria_semiamplexicaulis:27.029999,borreria_spinosa:27.029999,borreria_suaveolens:27.029999,borreria_tenella:27.029999,borreria_verticillata:27.029999)borreria:27.029999,alibertia_edulis:54.059998,alseis_floribunda:54.059998,amaioua_intermedia:54.059998,augusta_longifolia:54.059998,bathysa_australis:54.059998,carajasia_cangae:54.059998,chiococca_alba:54.059998,(chomelia_obtusa:27.029999,chomelia_ribesioides:27.029999)chomelia:27.029999,(coccocypselum_aureum:27.029999,coccocypselum_condalia:27.029999,coccocypselum_cordifolium:27.029999,coccocypselum_erythrocephalum:27.029999,coccocypselum_guianense:27.029999,coccocypselum_hasslerianum:27.029999,coccocypselum_lanceolatum:27.029999,coccocypselum_lymansmithii:27.029999)coccocypselum:27.029999,(cordiera_concolor:27.029999,cordiera_elliptica:27.029999,cordiera_myrciifolia:27.029999,cordiera_obtusa:27.029999,cordiera_rigida:27.029999,cordiera_sessilis:27.029999,cordiera_vinosa:27.029999)cordiera:27.029999,(coussarea_congestiflora:27.029999,coussarea_contracta:27.029999)coussarea:27.029999,coutarea_hexandra:54.059998,(declieuxia_aspalathoides:27.029999,declieuxia_cacuminis:27.029999,declieuxia_coerulea:27.029999,declieuxia_cordigera:27.029999,declieuxia_deltoidea:27.029999,declieuxia_diantheroides:27.029999,declieuxia_fruticosa:27.029999,declieuxia_irwinii:27.029999,declieuxia_oenanthoides:27.029999,declieuxia_pruinosa:27.029999,declieuxia_saturejoides:27.029999,declieuxia_spergulifolia:27.029999)declieuxia:27.029999,diodia_saponariifolia:54.059998,emmeorhiza_umbellata:54.059998,(faramea_capillipes:27.029999,faramea_hyacinthina:27.029999,faramea_latifolia:27.029999,faramea_multiflora:27.029999,faramea_nigrescens:27.029999)faramea:27.029999,ferdinandusa_edmundoi:54.059998,(galianthe_angustifolia:27.029999,galianthe_brasiliensis:27.029999,galianthe_fastigiata:27.029999,galianthe_grandifolia:27.029999,galianthe_peruviana:27.029999,galianthe_thalictroides:27.029999,galianthe_valerianoides:27.029999)galianthe:27.029999,(galium_hypocarpium:27.029999,galium_megapotamicum:27.029999,galium_nigroramosum:27.029999,galium_noxium:27.029999)galium:27.029999,genipa_americana:54.059998,geophila_cordifolia:54.059998,(guettarda_platypoda:27.029999,guettarda_uruguensis:27.029999,guettarda_viburnoides:27.029999)guettarda:27.029999,(hexasepalum_apiculatum:27.029999,hexasepalum_radula:27.029999,hexasepalum_sarmentosum:27.029999,hexasepalum_teres:27.029999)hexasepalum:27.029999,hillia_parasitica:54.059998,(hindsia_ibitipocensis:27.029999,hindsia_irwinii:27.029999,hindsia_longiflora:27.029999,hindsia_sessilifolia:27.029999)hindsia:27.029999,(ixora_brevifolia:27.029999,ixora_venulosa:27.029999)ixora:27.029999,leptoscela_ruellioides:54.059998,limnosipanea_spruceana:54.059998,(manettia_cordifolia:27.029999,manettia_luteo.rubra:27.029999,manettia_pubescens:27.029999)manettia:27.029999,(margaritopsis_cephalantha:27.029999,margaritopsis_inconspicua:27.029999,margaritopsis_schuechiana:27.029999)margaritopsis:27.029999,(mitracarpus_carajasensis:27.029999,mitracarpus_frigidus:27.029999,mitracarpus_parvulus:27.029999)mitracarpus:27.029999,molopanthera_paniculata:54.059998,oldenlandia_salzmannii:54.059998,(palicourea_forsteronioides:27.029999,palicourea_guianensis:27.029999,palicourea_marcgravii:27.029999,palicourea_racemosa:27.029999,palicourea_rigida:27.029999)palicourea:27.029999,(perama_carajensis:27.029999,perama_harleyi:27.029999,perama_hirsuta:27.029999,perama_holosericea:27.029999,perama_parviflora:27.029999)perama:27.029999,posoqueria_latifolia:54.059998,(psychotria_appendiculata:27.029999,psychotria_bahiensis:27.029999,psychotria_capitata:27.029999,psychotria_carthagenensis:27.029999,psychotria_colorata:27.029999,psychotria_deflexa:27.029999,psychotria_hastisepala:27.029999,psychotria_hoffmannseggiana:27.029999,psychotria_iodotricha:27.029999,psychotria_leiocarpa:27.029999,psychotria_lupulina:27.029999,psychotria_nemorosa:27.029999,psychotria_nuda:27.029999,psychotria_prunifolia:27.029999,psychotria_pubigera:27.029999,psychotria_spathicalyx:27.029999,psychotria_stachyoides:27.029999,psychotria_subtriflora:27.029999,psychotria_suterella:27.029999,psychotria_trichosepala:27.029999,psychotria_variegata:27.029999,psychotria_vellosiana:27.029999,psychotria_xantholoba:27.029999)psychotria:27.029999,(psyllocarpus_asparagoides:27.029999,psyllocarpus_densifolius:27.029999,psyllocarpus_laricoides:27.029999,psyllocarpus_schwackei:27.029999)psyllocarpus:27.029999,(remijia_amazonica:27.029999,remijia_ferruginea:27.029999)remijia:27.029999,retiniphyllum_laxiflorum:54.059998,(richardia_brasiliensis:27.029999,richardia_grandiflora:27.029999,richardia_scabra:27.029999)richardia:27.029999,(rudgea_irregularis:27.029999,rudgea_jacobinensis:27.029999,rudgea_jasminoides:27.029999,rudgea_longiflora:27.029999,rudgea_recurva:27.029999,rudgea_sessilis:27.029999,rudgea_viburnoides:27.029999)rudgea:27.029999,(sabicea_brasiliensis:27.029999,sabicea_grisea:27.029999)sabicea:27.029999,schizocalyx_cuspidatus:54.059998,simira_pikia:54.059998,(spermacoce_exilis:27.029999,spermacoce_gracillima:27.029999)spermacoce:27.029999,stachyarrhena_reflexa:54.059998,(staelia_hatschbachii:27.029999,staelia_virgata:27.029999)staelia:27.029999,(tocoyena_brasiliensis:27.029999,tocoyena_formosa:27.029999)tocoyena:27.029999,uncaria_guianensis:54.059998)rubiaceae:27.029999)gentianales:19.220001,((cordia_alliodora:33.436665,cordia_exaltata:33.436665,cordia_nodosa:33.436665,cordia_sellowiana:33.436665,cordia_taguahyensis:33.436665,cordia_trichotoma:33.436665)cordia:33.436665,(euploca_filiformis:33.436665,euploca_humistrata:33.436665,euploca_lagoensis:33.436665,euploca_procumbens:33.436665,euploca_salicoides:33.436665)euploca:33.436665,(heliotropium_elongatum:33.436665,heliotropium_indicum:33.436665,heliotropium_transalpinum:33.436665)heliotropium:33.436665,tournefortia_breviflora:66.873329,myriopus_salzmannii:66.873329,(varronia_curassavica:33.436665,varronia_harleyi:33.436665,varronia_leucocephala:33.436665,varronia_multispicata:33.436665,varronia_sessilifolia:33.436665)varronia:33.436665)boraginaceae:33.436665,((aniseia_martinicensis:56.713333,(bonamia_agrostopolis:28.356667,bonamia_sphaerocephala:28.356667)bonamia:28.356667,calycobolus_lanulosus:56.713333,(cuscuta_corniculata:28.356667,cuscuta_insquamata:28.356667,cuscuta_racemosa:28.356667)cuscuta:28.356667,daustinia_montana:56.713333,dichondra_macrocalyx:56.713333,(evolvulus_alopecuroides:28.356667,evolvulus_aurigenius:28.356667,evolvulus_diosmoides:28.356667,evolvulus_elegans:28.356667,evolvulus_filipes:28.356667,evolvulus_glomeratus:28.356667,evolvulus_gypsophiloides:28.356667,evolvulus_helichrysoides:28.356667,evolvulus_jacobinus:28.356667,evolvulus_latifolius:28.356667,evolvulus_linoides:28.356667,evolvulus_lithospermoides:28.356667,evolvulus_macroblepharis:28.356667,evolvulus_niveus:28.356667,evolvulus_nummularius:28.356667,evolvulus_pterocaulon:28.356667,evolvulus_scoparioides:28.356667,evolvulus_sericeus:28.356667,evolvulus_tenuis:28.356667,evolvulus_vimineus:28.356667)evolvulus:28.356667,(ipomoea_asplundii:28.356667,ipomoea_cairica:28.356667,ipomoea_cavalcantei:28.356667,ipomoea_decora:28.356667,ipomoea_delphinioides:28.356667,ipomoea_goyazensis:28.356667,ipomoea_granulosa:28.356667,ipomoea_hederifolia:28.356667,ipomoea_indica:28.356667,ipomoea_marabaensis:28.356667,ipomoea_maurandioides:28.356667,ipomoea_minutiflora:28.356667,ipomoea_pintoi:28.356667,ipomoea_procumbens:28.356667,ipomoea_procurrens:28.356667,ipomoea_purpurea:28.356667,ipomoea_ramosissima:28.356667,ipomoea_reticulata:28.356667,ipomoea_rosea:28.356667,ipomoea_rupestris:28.356667,ipomoea_saopaulista:28.356667,ipomoea_setifera:28.356667,ipomoea_subincana:28.356667,ipomoea_tubata:28.356667)ipomoea:28.356667,(jacquemontia_blanchetii:28.356667,jacquemontia_bracteosa:28.356667,jacquemontia_densiflora:28.356667,jacquemontia_evolvuloides:28.356667,jacquemontia_glaucescens:28.356667,jacquemontia_grisea:28.356667,jacquemontia_holosericea:28.356667,jacquemontia_lasioclados:28.356667,jacquemontia_linarioides:28.356667,jacquemontia_nodiflora:28.356667,jacquemontia_ochracea:28.356667,jacquemontia_prostrata:28.356667,jacquemontia_rufa:28.356667,jacquemontia_staplesii:28.356667,jacquemontia_tamnifolia:28.356667)jacquemontia:28.356667,(merremia_aegyptia:28.356667,merremia_cissoides:28.356667,merremia_digitata:28.356667,merremia_flagellaris:28.356667,merremia_macrocalyx:28.356667,merremia_repens:28.356667,merremia_tomentosa:28.356667)merremia:28.356667,operculina_hamiltonii:56.713333,turbina_cordata:56.713333)convolvulaceae:28.356667,((aureliana_anonacea:28.356667,aureliana_brasiliana:28.356667,aureliana_fasciculata:28.356667,aureliana_picta:28.356667,aureliana_pogogena:28.356667,aureliana_velutina:28.356667)aureliana:28.356667,(brunfelsia_brasiliensis:28.356667,brunfelsia_obovata:28.356667,brunfelsia_uniflora:28.356667)brunfelsia:28.356667,calibrachoa_elegans:56.713333,capsicum_pereirae:56.713333,(cestrum_bracteatum:28.356667,cestrum_corymbosum:28.356667,cestrum_gardneri:28.356667,cestrum_intermedium:28.356667,cestrum_obovatum:28.356667)cestrum:28.356667,dyssochroma_viridiflorum:56.713333,hawkesiophyton_ulei:56.713333,(nicotiana_alata:28.356667,nicotiana_bonariensis:28.356667,nicotiana_langsdorffii:28.356667)nicotiana:28.356667,(schwenckia_americana:28.356667,schwenckia_mollissima:28.356667)schwenckia:28.356667,(solanum_acanthodes:28.356667,solanum_americanum:28.356667,solanum_bullatum:28.356667,solanum_campaniforme:28.356667,solanum_cernuum:28.356667,solanum_coriaceum:28.356667,solanum_crinitum:28.356667,solanum_didymum:28.356667,solanum_enantiophyllanthum:28.356667,solanum_gnaphalocarpon:28.356667,solanum_granulosoleprosum:28.356667,solanum_graveolens:28.356667,solanum_hirtellum:28.356667,solanum_incarceratum:28.356667,solanum_inodorum:28.356667,solanum_isodynamum:28.356667,solanum_jussiaei:28.356667,solanum_laxum:28.356667,solanum_leptostachys:28.356667,solanum_leucocarpon:28.356667,solanum_leucodendron:28.356667,solanum_lycocarpum:28.356667,solanum_megalonyx:28.356667,solanum_melissarum:28.356667,solanum_palinacanthum:28.356667,solanum_paniculatum:28.356667,solanum_pseudoquina:28.356667,solanum_refractifolium:28.356667,solanum_rufescens:28.356667,solanum_rugosum:28.356667,solanum_schlechtendalianum:28.356667,solanum_scuticum:28.356667,solanum_sellowianum:28.356667,solanum_semotum:28.356667,solanum_sisymbriifolium:28.356667,solanum_stenandrum:28.356667,solanum_stipulaceum:28.356667,solanum_subinerme:28.356667,solanum_subumbellatum:28.356667,solanum_swartzianum:28.356667,solanum_tegore:28.356667,solanum_tenuissimum:28.356667,solanum_thomasiifolium:28.356667,solanum_torvum:28.356667,solanum_uncinellum:28.356667,solanum_vaillantii:28.356667,solanum_velleum:28.356667,solanum_velutinum:28.356667,solanum_viarum:28.356667)solanum:28.356667)solanaceae:28.356667)convolvulaceae_to_solanaceae:15.239998)boraginales_to_solanales:9.260002,emmotum_nitens:109.570000)lamids:3.349998,(((((((eryngium_aloifolium:23.536667,eryngium_canaliculatum:23.536667,eryngium_ebracteatum:23.536667,eryngium_eurycephalum:23.536667,eryngium_horridum:23.536667,eryngium_junceum:23.536667,eryngium_juncifolium:23.536667,eryngium_paraguariense:23.536667,eryngium_regnellii:23.536667,eryngium_sanguisorba:23.536667)eryngium:23.536667,(klotzschia_brasiliensis:23.536667,klotzschia_rhizophylla:23.536667)klotzschia:23.536667)apiaceae:23.536667,(dendropanax_cuneatus:47.073334,(hydrocotyle_pusilla:23.536667,hydrocotyle_quinqueloba:23.536667)hydrocotyle:23.536667,(schefflera_angustissima:23.536667,schefflera_calva:23.536667,schefflera_glaziovii:23.536667,schefflera_lucumoides:23.536667,schefflera_macrocarpa:23.536667,schefflera_morototoni:23.536667,schefflera_varisiana:23.536667,schefflera_villosissima:23.536667,schefflera_vinosa:23.536667)schefflera:23.536667)araliaceae:23.536667)araliaceae_to_apiaceae:11.120003,griselinia_ruscifolia:81.730003)griseliniaceae_to_apiaceae:20.299995,(valeriana_glaziovii:51.014999,valeriana_scandens:51.014999)valeriana:51.014999)apiales_to_paracryphiales:1.730003,((((acanthospermum_australe:26.580000,acanthospermum_hispidum:26.580000)acanthospermum:26.580000,(achyrocline_alata:26.580000,achyrocline_albicans:26.580000,achyrocline_satureioides:26.580000)achyrocline:26.580000,(acritopappus_catolesensis:26.580000,acritopappus_confertus:26.580000,acritopappus_heterolepis:26.580000,acritopappus_irwinii:26.580000,acritopappus_longifolius:26.580000)acritopappus:26.580000,(ageratum_conyzoides:26.580000,ageratum_fastigiatum:26.580000,ageratum_myriadenium:26.580000)ageratum:26.580000,(agrianthus_almasensis:26.580000,agrianthus_empetrifolius:26.580000,agrianthus_giuliettiae:26.580000,agrianthus_luetzelburgii:26.580000,agrianthus_microlicioides:26.580000,agrianthus_myrtoides:26.580000,agrianthus_pungens:26.580000)agrianthus:26.580000,albertinia_brasiliensis:53.160000,(aldama_kunthiana:26.580000,aldama_robusta:26.580000,aldama_tenuifolia:26.580000)aldama:26.580000,ambrosia_polystachya:53.160000,apopyros_corymbosus:53.160000,(arrojadocharis_praxeloides:26.580000,arrojadocharis_santosii:26.580000)arrojadocharis:26.580000,(aspilia_almasensis:26.580000,aspilia_attenuata:26.580000,aspilia_duarteana:26.580000,aspilia_foliacea:26.580000,aspilia_foliosa:26.580000,aspilia_fruticosa:26.580000,aspilia_hispidantha:26.580000,aspilia_jugata:26.580000,aspilia_laevissima:26.580000,aspilia_montevidensis:26.580000,aspilia_reflexa:26.580000,aspilia_riedelii:26.580000,aspilia_subalpestris:26.580000,aspilia_subpetiolata:26.580000)aspilia:26.580000,(austrocritonia_angulicaulis:26.580000,austrocritonia_velutina:26.580000)austrocritonia:26.580000,austroeupatorium_inulaefolium:53.160000,ayapana_amygdalina:53.160000,ayapanopsis_oblongifolia:53.160000,(baccharis_aphylla:26.580000,baccharis_brevifolia:26.580000,baccharis_calvescens:26.580000,baccharis_cognata:26.580000,baccharis_crispa:26.580000,baccharis_dentata:26.580000,baccharis_dracunculifolia:26.580000,baccharis_erigeroides:26.580000,baccharis_helichrysoides:26.580000,baccharis_intermixta:26.580000,baccharis_itatiaiae:26.580000,baccharis_lateralis:26.580000,baccharis_ligustrina:26.580000,baccharis_linearifolia:26.580000,baccharis_lychnophora:26.580000,baccharis_microcephala:26.580000,baccharis_microdonta:26.580000,baccharis_minutiflora:26.580000,baccharis_myricifolia:26.580000,baccharis_oblongifolia:26.580000,baccharis_orbignyana:26.580000,baccharis_pingraea:26.580000,baccharis_platypoda:26.580000,baccharis_polyphylla:26.580000,baccharis_punctulata:26.580000,baccharis_reticularia:26.580000,baccharis_reticulata:26.580000,baccharis_retusa:26.580000,baccharis_rufidula:26.580000,baccharis_sagittalis:26.580000,baccharis_serrula:26.580000,baccharis_sessiliflora:26.580000,baccharis_singularis:26.580000,baccharis_subdentata:26.580000,baccharis_tarchonanthoides:26.580000,baccharis_trinervis:26.580000,baccharis_truncata:26.580000,baccharis_xiphophylla:26.580000)baccharis:26.580000,bahianthus_viscosus:53.160000,barrosoa_organensis:53.160000,bejaranoa_semistriata:53.160000,(bidens_alba:26.580000,bidens_brasiliensis:26.580000,bidens_pilosa:26.580000,bidens_segetum:26.580000)bidens:26.580000,bishopiella_elegans:53.160000,blainvillea_acmella:53.160000,blanchetia_heterotricha:53.160000,(calea_bahiensis:26.580000,calea_caleoides:26.580000,calea_candolleana:26.580000,calea_clausseniana:26.580000,calea_ferruginea:26.580000,calea_graminifolia:26.580000,calea_harleyi:26.580000,calea_hatschbachii:26.580000,calea_morii:26.580000,calea_multiplinervia:26.580000,calea_myrtifolia:26.580000,calea_pilosa:26.580000,calea_rotundifolia:26.580000,calea_semirii:26.580000,calea_teucriifolia:26.580000,calea_villosa:26.580000)calea:26.580000,(campuloclinium_megacephalum:26.580000,campuloclinium_parvulum:26.580000,campuloclinium_purpurascens:26.580000)campuloclinium:26.580000,catolesia_mentiens:53.160000,(cavalcantia_glomerata:26.580000,cavalcantia_percymosa:26.580000)cavalcantia:26.580000,centratherum_punctatum:53.160000,(chaptalia_denticulata:26.580000,chaptalia_integerrima:26.580000,chaptalia_martii:26.580000,chaptalia_nutans:26.580000,chaptalia_runcinata:26.580000)chaptalia:26.580000,(chionolaena_arbuscula:26.580000,chionolaena_campestris:26.580000,chionolaena_capitata:26.580000,chionolaena_jeffreyi:26.580000)chionolaena:26.580000,(chresta_pinnatifida:26.580000,chresta_plantaginifolia:26.580000,chresta_scapigera:26.580000,chresta_speciosa:26.580000,chresta_sphaerocephala:26.580000)chresta:26.580000,(chromolaena_adenolepis:26.580000,chromolaena_alvimii:26.580000,chromolaena_ascendens:26.580000,chromolaena_barbacensis:26.580000,chromolaena_cinereoviridis:26.580000,chromolaena_congesta:26.580000,chromolaena_decumbens:26.580000,chromolaena_hirsuta:26.580000,chromolaena_horminoides:26.580000,chromolaena_laevigata:26.580000,chromolaena_maximilianii:26.580000,chromolaena_morii:26.580000,chromolaena_multiflosculosa:26.580000,chromolaena_odorata:26.580000,chromolaena_pedalis:26.580000,chromolaena_pedunculosa:26.580000,chromolaena_pungens:26.580000,chromolaena_sagittifera:26.580000,chromolaena_squalida:26.580000,chromolaena_stachyophylla:26.580000)chromolaena:26.580000,(chrysolaena_desertorum:26.580000,chrysolaena_obovata:26.580000,chrysolaena_simplex:26.580000)chrysolaena:26.580000,conocliniopsis_prasiifolia:53.160000,(conyza_bonariensis:26.580000,conyza_canadensis:26.580000,conyza_monorchis:26.580000,conyza_sumatrensis:26.580000)conyza:26.580000,cyrtocymura_scorpioides:53.160000,dasyanthina_palustris:53.160000,(dasyphyllum_brasiliense:26.580000,dasyphyllum_flagellare:26.580000,dasyphyllum_reticulatum:26.580000,dasyphyllum_spinescens:26.580000,dasyphyllum_sprengelianum:26.580000)dasyphyllum:26.580000,dendrophorbium_pellucidinerve:53.160000,dimerostemma_episcopale:53.160000,(disynaphia_ligulifolia:26.580000,disynaphia_praeficta:26.580000,disynaphia_spathulata:26.580000)disynaphia:26.580000,(echinocoryne_holosericea:26.580000,echinocoryne_pungens:26.580000,echinocoryne_schwenkiifolia:26.580000,echinocoryne_subulata:26.580000)echinocoryne:26.580000,eclipta_prostrata:53.160000,egletes_viscosa:53.160000,(elephantopus_mollis:26.580000,elephantopus_riparius:26.580000)elephantopus:26.580000,(emilia_fosbergii:26.580000,emilia_sonchifolia:26.580000)emilia:26.580000,epaltes_brasiliensis:53.160000,(erechtites_hieracifolius:26.580000,erechtites_valerianifolius:26.580000)erechtites:26.580000,(eremanthus_capitatus:26.580000,eremanthus_crotonoides:26.580000,eremanthus_elaeagnus:26.580000,eremanthus_erythropappus:26.580000,eremanthus_glomerulatus:26.580000,eremanthus_incanus:26.580000,eremanthus_leucodendron:26.580000,eremanthus_polycephalus:26.580000)eremanthus:26.580000,(gamochaeta_americana:26.580000,gamochaeta_pensylvanica:26.580000)gamochaeta:26.580000,graphistylis_dichroa:53.160000,(grazielia_gaudichaudeana:26.580000,grazielia_intermedia:26.580000)grazielia:26.580000,gymnanthemum_amygdalinum:53.160000,hebeclinium_macrophyllum:53.160000,(heterocondylus_alatus:26.580000,heterocondylus_amphidyctius:26.580000,heterocondylus_pumilus:26.580000)heterocondylus:26.580000,(hieracium_commersonii:26.580000,hieracium_stannardii:26.580000)hieracium:26.580000,(hoehnephytum_almasense:26.580000,hoehnephytum_trixoides:26.580000)hoehnephytum:26.580000,hololepis_pedunculata:53.160000,(hypochaeris_chillensis:26.580000,hypochaeris_lutea:26.580000)hypochaeris:26.580000,(ichthyothere_integrifolia:26.580000,ichthyothere_terminalis:26.580000)ichthyothere:26.580000,(inulopsis_camporum:26.580000,inulopsis_scaposa:26.580000)inulopsis:26.580000,(koanophyllon_adamantium:26.580000,koanophyllon_conglobatum:26.580000,koanophyllon_myrtilloides:26.580000,koanophyllon_thysanolepis:26.580000,koanophyllon_tinctorium:26.580000)koanophyllon:26.580000,(lasiolaena_carvalhoi:26.580000,lasiolaena_morii:26.580000,lasiolaena_santosii:26.580000)lasiolaena:26.580000,(lepidaploa_almasensis:26.580000,lepidaploa_arenaria:26.580000,lepidaploa_aurea:26.580000,lepidaploa_cotoneaster:26.580000,lepidaploa_decumbens:26.580000,lepidaploa_hagei:26.580000,lepidaploa_helophila:26.580000,lepidaploa_lilacina:26.580000,lepidaploa_muricata:26.580000,lepidaploa_nitens:26.580000,lepidaploa_paraensis:26.580000,lepidaploa_pseudaurea:26.580000,lepidaploa_reflexa:26.580000,lepidaploa_remotiflora:26.580000,lepidaploa_rufogrisea:26.580000,lepidaploa_salzmannii:26.580000,lepidaploa_spixiana:26.580000,lepidaploa_adamantium:26.580000)lepidaploa:26.580000,leptostelma_maximum:53.160000,(lessingianthus_buddleiifolius:26.580000,lessingianthus_carvalhoi:26.580000,lessingianthus_cephalotes:26.580000,lessingianthus_coriaceus:26.580000,lessingianthus_elegans:26.580000,lessingianthus_farinosus:26.580000,lessingianthus_glabratus:26.580000,lessingianthus_graminifolius:26.580000,lessingianthus_hatschbachii:26.580000,lessingianthus_ibitipocensis:26.580000,lessingianthus_laevigatus:26.580000,lessingianthus_lapinhensis:26.580000,lessingianthus_linearifolius:26.580000,lessingianthus_linearis:26.580000,lessingianthus_monocephalus:26.580000,lessingianthus_morii:26.580000,lessingianthus_myrsinites:26.580000,lessingianthus_psilophyllus:26.580000,lessingianthus_pumillus:26.580000,lessingianthus_pycnostachyus:26.580000,lessingianthus_roseus:26.580000,lessingianthus_rosmarinifolius:26.580000,lessingianthus_rubricaulis:26.580000,lessingianthus_rugulosus:26.580000,lessingianthus_santosii:26.580000,lessingianthus_tomentellus:26.580000,lessingianthus_vepretorum:26.580000,lessingianthus_warmingianus:26.580000)lessingianthus:26.580000,lucilia_lycopodioides:53.160000,(lychnophora_bishopii:26.580000,lychnophora_blanchetii:26.580000,lychnophora_crispa:26.580000,lychnophora_ericoides:26.580000,lychnophora_granmogolensis:26.580000,lychnophora_humillima:26.580000,lychnophora_markgravii:26.580000,lychnophora_passerina:26.580000,lychnophora_phylicifolia:26.580000,lychnophora_pinaster:26.580000,lychnophora_reticulata:26.580000,lychnophora_rosmarinifolia:26.580000,lychnophora_salicifolia:26.580000,lychnophora_santosii:26.580000,lychnophora_sellowii:26.580000,lychnophora_syncephala:26.580000,lychnophora_tomentosa:26.580000,lychnophora_triflora:26.580000,lychnophora_uniflora:26.580000)lychnophora:26.580000,lychnophoriopsis_damazioi:53.160000,mattfeldanthus_andrade.limae:53.160000,melampodium_paniculatum:53.160000,(mikania_acuminata:26.580000,mikania_alvimii:26.580000,mikania_arrojadoi:26.580000,mikania_buddleiaefolia:26.580000,mikania_burchellii:26.580000,mikania_camporum:26.580000,mikania_capricorni:26.580000,mikania_citrodora:26.580000,mikania_cordifolia:26.580000,mikania_decumbens:26.580000,mikania_divaricata:26.580000,mikania_elliptica:26.580000,mikania_glabra:26.580000,mikania_glandulosissima:26.580000,mikania_glauca:26.580000,mikania_grazielae:26.580000,mikania_hagei:26.580000,mikania_hartbergii:26.580000,mikania_hemisphaerica:26.580000,mikania_hirsutissima:26.580000,mikania_hoffmanniana:26.580000,mikania_jeffreyi:26.580000,mikania_laevigata:26.580000,mikania_lanuginosa:26.580000,mikania_lasiandrae:26.580000,mikania_leiolaena:26.580000,mikania_lindbergii:26.580000,mikania_luetzelburgii:26.580000,mikania_microdonta:26.580000,mikania_microphylla:26.580000,mikania_nelsonii:26.580000,mikania_nummularia:26.580000,mikania_oblongifolia:26.580000,mikania_obovata:26.580000,mikania_officinalis:26.580000,mikania_parvifolia:26.580000,mikania_phaeoclados:26.580000,mikania_pilosa:26.580000,mikania_psilostachya:26.580000,mikania_purpurascens:26.580000,mikania_ramosissima:26.580000,mikania_reticulata:26.580000,mikania_reynoldsii:26.580000,mikania_sessilifolia:26.580000,mikania_ternata:26.580000,mikania_testudinaria:26.580000,mikania_trichophila:26.580000,mikania_vismiifolia:26.580000,mikania_warmingii:26.580000,mikania_micrantha:26.580000)mikania:26.580000,minasia_pereirae:53.160000,monogereion_carajensis:53.160000,moquinia_racemosa:53.160000,(moquiniastrum_blanchetianum:26.580000,moquiniastrum_densicephalum:26.580000,moquiniastrum_floribundum:26.580000,moquiniastrum_hatschbachii:26.580000,moquiniastrum_paniculatum:26.580000,moquiniastrum_polymorphum:26.580000)moquiniastrum:26.580000,morithamnus_ganophyllus:53.160000,mutisia_campanulata:53.160000,ophryosporus_freyreysii:53.160000,orthopappus_angustifolius:53.160000,(paralychnophora_bicolor:26.580000,paralychnophora_harleyi:26.580000,paralychnophora_patriciana:26.580000)paralychnophora:26.580000,parapiqueria_cavalcantei:53.160000,pectis_brevipedunculata:53.160000,pentacalia_desiderabilis:53.160000,(piptocarpha_axillaris:26.580000,piptocarpha_leprosa:26.580000,piptocarpha_macropoda:26.580000,piptocarpha_oblonga:26.580000,piptocarpha_rotundifolia:26.580000)piptocarpha:26.580000,(piptolepis_buxoides:26.580000,piptolepis_ericoides:26.580000)piptolepis:26.580000,platypodanthera_melissifolia:53.160000,(pluchea_oblongifolia:26.580000,pluchea_sagittalis:26.580000)pluchea:26.580000,(porophyllum_lanceolatum:26.580000,porophyllum_obscurum:26.580000,porophyllum_ruderale:26.580000)porophyllum:26.580000,(praxelis_asperulacea:26.580000,praxelis_clematidea:26.580000,praxelis_kleinioides:26.580000,praxelis_missiona:26.580000,praxelis_ostenii:26.580000,praxelis_sanctopaulensis:26.580000)praxelis:26.580000,prestelia_eriopus:53.160000,proteopsis_argentea:53.160000,(pseudobrickellia_angustissima:26.580000,pseudobrickellia_brasiliensis:26.580000)pseudobrickellia:26.580000,pseudostifftia_kingii:53.160000,(pterocaulon_alopecuroides:26.580000,pterocaulon_rugosum:26.580000,pterocaulon_virgatum:26.580000)pterocaulon:26.580000,(raulinoreitzia_crenulata:26.580000,raulinoreitzia_tremula:26.580000)raulinoreitzia:26.580000,(richterago_arenaria:26.580000,richterago_conduplicata:26.580000,richterago_discoidea:26.580000,richterago_lanata:26.580000,richterago_polymorpha:26.580000,richterago_radiata:26.580000,richterago_stenophylla:26.580000)richterago:26.580000,(riencourtia_pedunculosa:26.580000,riencourtia_tenuifolia:26.580000)riencourtia:26.580000,rolandra_fruticosa:53.160000,semiria_viscosa:53.160000,(senecio_adamantinus:26.580000,senecio_almasensis:26.580000,senecio_brasiliensis:26.580000,senecio_claussenii:26.580000,senecio_colpodes:26.580000,senecio_emiliopsis:26.580000,senecio_gertii:26.580000,senecio_paulensis:26.580000,senecio_pohlii:26.580000,senecio_regis:26.580000)senecio:26.580000,simsia_dombeyana:53.160000,solidago_chilensis:53.160000,sonchus_oleraceus:53.160000,sphagneticola_trilobata:53.160000,(stenocephalum_apiculatum:26.580000,stenocephalum_megapotamicum:26.580000,stenocephalum_tragiaefolium:26.580000)stenocephalum:26.580000,(stenophalium_chionaeum:26.580000,stenophalium_eriodes:26.580000)stenophalium:26.580000,(stevia_collina:26.580000,stevia_lundiana:26.580000,stevia_morii:26.580000,stevia_myriadenia:26.580000,stevia_ophryophylla:26.580000,stevia_urticaefolia:26.580000)stevia:26.580000,(stilpnopappus_semirianus:26.580000,stilpnopappus_tomentosus:26.580000,stilpnopappus_trichospiroides:26.580000)stilpnopappus:26.580000,(stomatanthes_dictyophyllus:26.580000,stomatanthes_polycephalus:26.580000)stomatanthes:26.580000,stylotrichium_rotundifolium:53.160000,(symphyopappus_angustifolius:26.580000,symphyopappus_brasiliensis:26.580000,symphyopappus_compressus:26.580000,symphyopappus_cuneatus:26.580000,symphyopappus_decussatus:26.580000,symphyopappus_reticulatus:26.580000,symphyopappus_uncinatus:26.580000)symphyopappus:26.580000,(trichogonia_attenuata:26.580000,trichogonia_campestris:26.580000,trichogonia_eupatorioides:26.580000,trichogonia_grazielae:26.580000,trichogonia_hirtiflora:26.580000,trichogonia_salviifolia:26.580000,trichogonia_spathulifolia:26.580000,trichogonia_villosa:26.580000)trichogonia:26.580000,trichogoniopsis_adenantha:53.160000,(trixis_antimenorrhoea:26.580000,trixis_forzzae:26.580000,trixis_glutinosa:26.580000,trixis_nobilis:26.580000,trixis_ophiorhiza:26.580000,trixis_pruskii:26.580000,trixis_vauthieri:26.580000,trixis_verbascifolia:26.580000)trixis:26.580000,unxia_camphorata:53.160000,(verbesina_baccharifolia:26.580000,verbesina_floribunda:26.580000,verbesina_glabrata:26.580000,verbesina_luetzelburgii:26.580000,verbesina_pseudoclaussenii:26.580000)verbesina:26.580000,(vernonanthura_brasiliana:26.580000,vernonanthura_divaricata:26.580000,vernonanthura_fagifolia:26.580000,vernonanthura_ferruginea:26.580000,vernonanthura_laxa:26.580000,vernonanthura_montevidensis:26.580000,vernonanthura_rigiophylla:26.580000,vernonanthura_subverticillata:26.580000,vernonanthura_westiniana:26.580000)vernonanthura:26.580000,(wunderlichia_crulsiana:26.580000,wunderlichia_mirabilis:26.580000,wunderlichia_senae:26.580000)wunderlichia:26.580000)asteraceae:26.580000,nymphoides_humboldtiana:79.739998)menyanthaceae_to_asteraceae:11.070000,(centropogon_cornutus:60.539997,hippobroma_longiflora:60.539997,(lobelia_camporum:30.269999,lobelia_hilaireana:30.269999,lobelia_organensis:30.269999)lobelia:30.269999,(siphocampylus_corymbifer:30.269999,siphocampylus_imbricatus:30.269999,siphocampylus_nitidus:30.269999,siphocampylus_sulfureus:30.269999,siphocampylus_verticillatus:30.269999,siphocampylus_westinianus:30.269999)siphocampylus:30.269999,(wahlenbergia_brasiliensis:30.269999,wahlenbergia_linarioides:30.269999)wahlenbergia:30.269999)campanulaceae:30.269999)asterales:12.950005)asterales_to_paracryphiales:7.619995,((ilex_affinis:52.275002,ilex_brevicuspis:52.275002,ilex_cerasifolia:52.275002,ilex_chamaedryfolia:52.275002,ilex_conocarpa:52.275002,ilex_dumosa:52.275002,ilex_amara:52.275002,ilex_integerrima:52.275002,ilex_lundii:52.275002,ilex_nummularia:52.275002,ilex_paraguariensis:52.275002,ilex_pseudobuxus:52.275002,ilex_pseudovaccinium:52.275002,ilex_sapotifolia:52.275002,ilex_subcordata:52.275002,ilex_theezans:52.275002,ilex_trichothyrsa:52.275002,ilex_velutina:52.275002)ilex:52.275002,citronella_paniculata:104.550003)aquifoliales:6.829994)campanulids:1.540001)lamids_to_campanulids:3.080002,((((((clethra_scabra:82.660004,((agarista_angustissima:27.553335,agarista_chlorantha:27.553335,agarista_coriifolia:27.553335,agarista_ericoides:27.553335,agarista_eucalyptoides:27.553335,agarista_glaberrima:27.553335,agarista_hispidula:27.553335,agarista_nummularia:27.553335,agarista_oleifolia:27.553335,agarista_pulchella:27.553335,agarista_pulchra:27.553335,agarista_subrotunda:27.553335)agarista:27.553335,(gaultheria_eriophylla:27.553335,gaultheria_serrata:27.553335)gaultheria:27.553335,(gaylussacia_amoena:27.553335,gaylussacia_brasiliensis:27.553335,gaylussacia_chamissonis:27.553335,gaylussacia_cinerea:27.553335,gaylussacia_decipiens:27.553335,gaylussacia_densa:27.553335,gaylussacia_fasciculata:27.553335,gaylussacia_gardneri:27.553335,gaylussacia_harleyi:27.553335,gaylussacia_incana:27.553335,gaylussacia_montana:27.553335,gaylussacia_oleifolia:27.553335,gaylussacia_pallida:27.553335,gaylussacia_pseudociliosa:27.553335,gaylussacia_pseudogaultheria:27.553335,gaylussacia_pulchra:27.553335,gaylussacia_reticulata:27.553335,gaylussacia_retusa:27.553335,gaylussacia_rhododendron:27.553335,gaylussacia_riedelii:27.553335,gaylussacia_salicifolia:27.553335,gaylussacia_virgata:27.553335)gaylussacia:27.553335)ericaceae:27.553335)clethraceae_to_ericaceae:12.139999,((styrax_aureus:45.935001,styrax_camporum:45.935001,styrax_griseus:45.935001,styrax_latifolius:45.935001,styrax_leprosus:45.935001,styrax_maninul:45.935001,styrax_martii:45.935001,styrax_pedicellatus:45.935001,styrax_pohlii:45.935001)styrax:45.935001,(symplocos_arbutifolia:45.935001,symplocos_celastrinea:45.935001,symplocos_glaberrima:45.935001,symplocos_nitens:45.935001,symplocos_oblongifolia:45.935001,symplocos_pubescens:45.935001,symplocos_revoluta:45.935001,symplocos_rhamnifolia:45.935001)symplocos:45.935001)symplocaceae_to_diapensiaceae:2.930000)symplocaceae_to_ericaceae:2.930000,laplacea_fruticosa:97.730003)theaceae_to_ericaceae:2.614998,(((diospyros_hispida:47.459999,diospyros_inconstans:47.459999,diospyros_ketun:47.459999,diospyros_sericea:47.459999)diospyros:47.459999,((clavija_lancifolia:31.639999,clavija_macrophylla:31.639999)clavija:31.639999,(cybianthus_brasiliensis:31.639999,cybianthus_detergens:31.639999,cybianthus_glaber:31.639999,cybianthus_penduliflorus:31.639999,cybianthus_peruvianus:31.639999)cybianthus:31.639999,geissanthus_ambiguus:63.279999,lysimachia_arvensis:63.279999,(myrsine_congesta:31.639999,myrsine_coriacea:31.639999,myrsine_emarginella:31.639999,myrsine_gardneriana:31.639999,myrsine_glazioviana:31.639999,myrsine_guianensis:31.639999,myrsine_lancifolia:31.639999,myrsine_lineata:31.639999,myrsine_monticola:31.639999,myrsine_parvifolia:31.639999,myrsine_squarrosa:31.639999,myrsine_umbellata:31.639999,myrsine_venosa:31.639999)myrsine:31.639999)primulaceae:31.639999)ebenaceae_to_primulaceae:3.950005,((chrysophyllum_gonocarpum:32.956669,chrysophyllum_marginatum:32.956669)chrysophyllum:32.956669,ecclinusa_ramiflora:65.913338,(micropholis_crassipedicellata:32.956669,micropholis_gardneriana:32.956669,micropholis_gnaphaloclados:32.956669)micropholis:32.956669,(pouteria_andarahiensis:32.956669,pouteria_fimbriata:32.956669,pouteria_guianensis:32.956669,pouteria_ramiflora:32.956669,pouteria_reticulata:32.956669,pouteria_torta:32.956669)pouteria:32.956669,sideroxylon_obtusifolium:65.913338)sapotaceae:32.956669)sapotaceae_to_primulaceae:1.474998,(ternstroemia_alnifolia:50.172501,ternstroemia_brasiliensis:50.172501,ternstroemia_carnosa:50.172501)ternstroemia:50.172501)sladeniaceae_to_ericaceae:1.474998,(cariniana_estrellensis:50.910000,lecythis_pisonis:50.910000)lecythidaceae:50.910000)polemoniaceae_to_ericaceae:4.230003,(marcgravia_polyantha:53.025002,norantea_guianensis:53.025002,schwartzia_adamantium:53.025002,souroubea_guianensis:53.025002)marcgraviaceae:53.025002)ericales:9.949997)ericales_to_asterales:3.375000,(((((alternanthera_bahiensis:27.089998,alternanthera_brasiliana:27.089998,alternanthera_dentata:27.089998,alternanthera_markgrafii:27.089998,alternanthera_martii:27.089998,alternanthera_paronychioides:27.089998,alternanthera_philoxeroides:27.089998,alternanthera_pungens:27.089998,alternanthera_rufa:27.089998,alternanthera_tenella:27.089998)alternanthera:27.089998,cyathula_prostrata:54.179996,(gomphrena_agrestis:27.089998,gomphrena_arborescens:27.089998,gomphrena_demissa:27.089998,gomphrena_elegans:27.089998,gomphrena_incana:27.089998,gomphrena_lanigera:27.089998,gomphrena_mollis:27.089998,gomphrena_nigricans:27.089998,gomphrena_prostrata:27.089998,gomphrena_rudis:27.089998,gomphrena_rupestris:27.089998,gomphrena_scapigera:27.089998,gomphrena_virgata:27.089998)gomphrena:27.089998,hebanthe_spicata:54.179996,(pfaffia_acutifolia:27.089998,pfaffia_argyrea:27.089998,pfaffia_denudata:27.089998,pfaffia_gnaphaloides:27.089998,pfaffia_jubata:27.089998,pfaffia_minarum:27.089998,pfaffia_townsendii:27.089998,pfaffia_velutina:27.089998)pfaffia:27.089998,quaternella_ephedroides:54.179996,xerosiphon_aphyllus:54.179996)amaranthaceae:27.089998,paronychia_camphorosmoides:81.269997)caryophyllaceae_to_amaranthaceae:11.530006,(((((arrojadoa_bahiensis:15.823334,arrojadoa_eriocaulis:15.823334,arrojadoa_rhodantha:15.823334)arrojadoa:15.823334,(arthrocereus_glaziovii:15.823334,arthrocereus_melanurus:15.823334)arthrocereus:15.823334,brasilicereus_markgrafii:31.646667,cereus_hexagonus:31.646667,(cipocereus_minensis:15.823334,cipocereus_pleurocarpus:15.823334)cipocereus:15.823334,(discocactus_horstii:15.823334,discocactus_placentiformis:15.823334,discocactus_pseudoinsignis:15.823334)discocactus:15.823334,epiphyllum_phyllanthus:31.646667,hatiora_salicornioides:31.646667,leocereus_bahiensis:31.646667,(lepismium_cruciforme:15.823334,lepismium_houlletianum:15.823334)lepismium:15.823334,(melocactus_bahiensis:15.823334,melocactus_concinnus:15.823334,melocactus_paucispinus:15.823334)melocactus:15.823334,(micranthocereus_auriazureus:15.823334,micranthocereus_purpureus:15.823334)micranthocereus:15.823334,(pereskia_aculeata:15.823334,pereskia_grandifolia:15.823334)pereskia:15.823334,(pilosocereus_aurisetus:15.823334,pilosocereus_fulvilanatus:15.823334,pilosocereus_pachycladus:15.823334)pilosocereus:15.823334,(rhipsalis_cereuscula:15.823334,rhipsalis_elliptica:15.823334,rhipsalis_floccosa:15.823334,rhipsalis_hileiabaiana:15.823334,rhipsalis_juengeri:15.823334,rhipsalis_pulchra:15.823334)rhipsalis:15.823334,schlumbergera_opuntioides:31.646667,stephanocereus_luetzelburgii:31.646667,(tacinga_funalis:15.823334,tacinga_inamoena:15.823334)tacinga:15.823334)cactaceae:15.823334,((portulaca_sedifolia:15.823334,portulaca_hirsutissima:15.823334,portulaca_mucronata:15.823334)portulaca:15.823334,talinum_paniculatum:31.646667)portulacaceae:15.823334)portulacaceae_to_cactaceae:30.299995,mollugo_verticillata:77.769997)molluginaceae_to_cactaceae:7.515007,(((guapira_campestris:24.496666,guapira_graciliflora:24.496666,guapira_hirsuta:24.496666,guapira_nitida:24.496666,guapira_noxia:24.496666,guapira_obtusata:24.496666,guapira_opposita:24.496666,guapira_tomentosa:24.496666,guapira_venosa:24.496666)guapira:24.496666,(neea_floribunda:24.496666,neea_macrophylla:24.496666,neea_oppositifolia:24.496666,neea_theifera:24.496666)neea:24.496666)nyctaginaceae:24.496666,(gallesia_integrifolia:48.993332,(microtea_paniculata:24.496666,microtea_scabrida:24.496666,microtea_tenuifolia:24.496666)microtea:24.496666,phytolacca_thyrsiflora:48.993332,(seguieria_aculeata:24.496666,seguieria_langsdorffii:24.496666)seguieria:24.496666)phytolaccaceae:24.496666)gisekiaceae_to_nyctaginaceae:11.795006)lophiocarpaceae_to_cactaceae:7.514999)caryophyllaceae_to_cactaceae:11.530003,((drosera_chrysolepis:39.123749,drosera_communis:39.123749,drosera_graminifolia:39.123749,drosera_graomogolensis:39.123749,drosera_montana:39.123749,drosera_sessilifolia:39.123749,drosera_villosa:39.123749)drosera:39.123749,((coccoloba_acrostichoides:26.082500,coccoloba_brasiliensis:26.082500,coccoloba_cereifera:26.082500,coccoloba_coronata:26.082500,coccoloba_parimensis:26.082500,coccoloba_persicaria:26.082500,coccoloba_salicifolia:26.082500,coccoloba_scandens:26.082500)coccoloba:26.082500,(polygonum_acuminatum:26.082500,polygonum_hydropiperoides:26.082500,polygonum_meisnerianum:26.082500,polygonum_punctatum:26.082500)polygonum:26.082500)polygonaceae:26.082497)droseraceae_to_polygonaceae:26.082500)caryophyllales:15.044998)caryophyllales_to_asterales:3.375000,(((((helosis_cayennensis:24.357000,langsdorffia_hypogaea:24.357000,scybalium_glaziovii:24.357000)balanophoraceae:24.357000,((dendrophthora_elliptica:16.238001,dendrophthora_warmingii:16.238001)dendrophthora:16.238001,(phoradendron_bathyoryctum:16.238001,phoradendron_caripense:16.238001,phoradendron_chrysocladon:16.238001,phoradendron_coriaceum:16.238001,phoradendron_crassifolium:16.238001,phoradendron_dipterum:16.238001,phoradendron_ensifolium:16.238001,phoradendron_fragile:16.238001,phoradendron_harleyi:16.238001,phoradendron_holoxanthum:16.238001,phoradendron_mairaryense:16.238001,phoradendron_microphyllum:16.238001,phoradendron_mucronatum:16.238001,phoradendron_nigricans:16.238001,phoradendron_obtusissimum:16.238001,phoradendron_pellucidulum:16.238001,phoradendron_perrottetii:16.238001,phoradendron_piperoides:16.238001,phoradendron_pteroneuron:16.238001,phoradendron_quadrangulare:16.238001,phoradendron_tunaeforme:16.238001,phoradendron_undulatum:16.238001)phoradendron:16.238001,thesium_brasiliense:32.476002)santalaceae:16.237999)balanophoraceae_to_santalaceae:16.238003,(agonandra_brasiliensis:32.476002,agonandra_excelsa:32.476002,agonandra_silvatica:32.476002)agonandra:32.476002)opiliaceae_to_santalaceae:16.238001,((oryctanthus_alveolatus:27.063334,oryctanthus_florulentus:27.063334)oryctanthus:27.063334,(passovia_disjectifolia:27.063334,passovia_pedunculata:27.063334,passovia_pyrifolia:27.063334)passovia:27.063334,peristethium_reticulatum:54.126667,(psittacanthus_cordatus:27.063334,psittacanthus_dichroos:27.063334,psittacanthus_eucalyptifolius:27.063334,psittacanthus_robustus:27.063334)psittacanthus:27.063334,(struthanthus_concinnus:27.063334,struthanthus_flexicaulis:27.063334,struthanthus_marginatus:27.063334,struthanthus_polyrhizus:27.063334,struthanthus_salicifolius:27.063334,struthanthus_staphylinus:27.063334,struthanthus_uraguensis:27.063334)struthanthus:27.063334,tripodanthus_acutifolius:54.126667)loranthaceae:27.063334)schoepfiaceae_to_santalaceae:20.779999,(dulacia_pauciflora:67.980003,(heisteria_blanchetiana:33.990002,heisteria_citrifolia:33.990002,heisteria_ovata:33.990002,heisteria_perianthomega:33.990002,heisteria_silvianii:33.990002)heisteria:33.990002,(ximenia_americana:33.990002,ximenia_coriacea:33.990002)ximenia:33.990002)olacaceae:33.989998)ximeniaceae_to_santalaceae:20.779999)santalales_to_asterales:1.000000,((((((((((anacardium_humile:24.543333,anacardium_nanum:24.543333,anacardium_occidentale:24.543333)anacardium:24.543333,(astronium_fraxinifolium:24.543333,astronium_graveolens:24.543333)astronium:24.543333,lithraea_molleoides:49.086666,myracrodruon_urundeuva:49.086666,schinus_terebinthifolia:49.086666,(tapirira_guianensis:24.543333,tapirira_obtusa:24.543333)tapirira:24.543333,thyrsodium_spruceanum:49.086666)anacardiaceae:24.543333,(protium_brasiliense:36.814999,protium_heptaphyllum:36.814999,protium_pilosissimum:36.814999,protium_spruceanum:36.814999,protium_widgrenii:36.814999)protium:36.814999)burseraceae_to_anacardiaceae:23.760002,(((cabralea_canjerana:45.386669,cedrela_fissilis:45.386669,(guarea_guidonia:22.693335,guarea_macrophylla:22.693335,guarea_pubescens:22.693335,guarea_silvatica:22.693335)guarea:22.693335,(trichilia_catigua:22.693335,trichilia_elegans:22.693335,trichilia_emarginata:22.693335,trichilia_hirta:22.693335,trichilia_micrantha:22.693335)trichilia:22.693335)meliaceae:22.693335,(dictyoloma_vandellianum:45.386669,ertela_trifolia:45.386669,(esenbeckia_cowanii:22.693335,esenbeckia_febrifuga:22.693335,esenbeckia_grandiflora:22.693335,esenbeckia_irwiniana:22.693335)esenbeckia:22.693335,galipea_jasminiflora:45.386669,helietta_glaziovii:45.386669,(hortia_brasiliana:22.693335,hortia_vandelliana:22.693335)hortia:22.693335,metrodorea_mollis:45.386669,(pilocarpus_carajaensis:22.693335,pilocarpus_giganteus:22.693335,pilocarpus_microphyllus:22.693335,pilocarpus_spicatus:22.693335,pilocarpus_trachylophus:22.693335)pilocarpus:22.693335,(spiranthera_odoratissima:22.693335,spiranthera_parviflora:22.693335)spiranthera:22.693335,(zanthoxylum_apiculatum:22.693335,zanthoxylum_caribaeum:22.693335,zanthoxylum_monogynum:22.693335,zanthoxylum_petiolare:22.693335,zanthoxylum_rhoifolium:22.693335)zanthoxylum:22.693335)rutaceae:22.693335,(simaba_guianensis:45.386669,(simarouba_amara:22.693335,simarouba_versicolor:22.693335)simarouba:22.693335)simaroubaceae:22.693335)simaroubaceae_to_rutaceae:15.250000,((allophylus_latifolius:27.776667,allophylus_racemosus:27.776667,allophylus_semidentatus:27.776667)allophylus:27.776667,(cardiospermum_corindum:27.776667,cardiospermum_halicacabum:27.776667)cardiospermum:27.776667,(cupania_concolor:27.776667,cupania_emarginata:27.776667,cupania_ludowigii:27.776667,cupania_moraesiana:27.776667,cupania_oblongifolia:27.776667,cupania_paniculata:27.776667,cupania_rigida:27.776667,cupania_vernalis:27.776667,cupania_zanthoxyloides:27.776667)cupania:27.776667,diatenopteryx_grazielae:55.553333,dilodendron_bipinnatum:55.553333,dodonaea_viscosa:55.553333,magonia_pubescens:55.553333,(matayba_guianensis:27.776667,matayba_heterophylla:27.776667,matayba_inelegans:27.776667,matayba_juglandifolia:27.776667,matayba_marginata:27.776667,matayba_mollis:27.776667,matayba_spruceana:27.776667)matayba:27.776667,(paullinia_carpopoda:27.776667,paullinia_racemosa:27.776667,paullinia_spicata:27.776667)paullinia:27.776667,sapindus_saponaria:55.553333,(serjania_acutidentata:27.776667,serjania_caracasana:27.776667,serjania_coradinii:27.776667,serjania_erecta:27.776667,serjania_fuscifolia:27.776667,serjania_gracilis:27.776667,serjania_lethalis:27.776667,serjania_noxia:27.776667,serjania_paludosa:27.776667,serjania_paradoxa:27.776667,serjania_pernambucensis:27.776667,serjania_perulacea:27.776667,serjania_purpurascens:27.776667,serjania_reticulata:27.776667,serjania_suborbicularis:27.776667)serjania:27.776667,toulicia_tomentosa:55.553333,(urvillea_rufescens:27.776667,urvillea_ulmacea:27.776667)urvillea:27.776667)sapindaceae:27.776667)sapindaceae_to_rutaceae:14.059998)kirkiaceae_to_rutaceae:14.059998,((((cochlospermum_orinocense:31.445999,cochlospermum_regium:31.445999)cochlospermum:31.445999,(abutilon_ramiflorum:41.928001,(ayenia_angustifolia:20.964001,ayenia_blanchetiana:20.964001)ayenia:20.964001,(byttneria_gayana:20.964001,byttneria_scabra:20.964001)byttneria:20.964001,(callianthe_fluviatilis:20.964001,callianthe_monteiroi:20.964001,callianthe_rufinerva:20.964001)callianthe:20.964001,(ceiba_erianthos:20.964001,ceiba_jasminodora:20.964001)ceiba:20.964001,corchorus_hirtus:41.928001,(eriotheca_candolleana:20.964001,eriotheca_globosa:20.964001,eriotheca_gracilipes:20.964001,eriotheca_macrophylla:20.964001,eriotheca_parvifolia:20.964001,eriotheca_pubescens:20.964001)eriotheca:20.964001,(gaya_aurea:20.964001,gaya_domingensis:20.964001)gaya:20.964001,guazuma_ulmifolia:41.928001,(helicteres_brevispira:20.964001,helicteres_eitenii:20.964001,helicteres_guazumifolia:20.964001,helicteres_ovata:20.964001,helicteres_rufipila:20.964001,helicteres_sacarolha:20.964001,helicteres_velutina:20.964001)helicteres:20.964001,(hibiscus_bifurcatus:20.964001,hibiscus_furcellatus:20.964001,hibiscus_kitaibelifolius:20.964001,hibiscus_nanuzae:20.964001)hibiscus:20.964001,krapovickasia_macrodon:41.928001,(luehea_candicans:20.964001,luehea_divaricata:20.964001,luehea_grandiflora:20.964001,luehea_paniculata:20.964001,luehea_rufescens:20.964001)luehea:20.964001,(melochia_arenosa:20.964001,melochia_betonicifolia:20.964001,melochia_melissifolia:20.964001,melochia_splendens:20.964001)melochia:20.964001,(pavonia_almasana:20.964001,pavonia_cancellata:20.964001,pavonia_garckeana:20.964001,pavonia_grazielae:20.964001,pavonia_guerkeana:20.964001,pavonia_macrostyla:20.964001,pavonia_malacophylla:20.964001,pavonia_montana:20.964001,pavonia_rosa.campestris:20.964001,pavonia_sagittata:20.964001,pavonia_schwackei:20.964001,pavonia_sidifolia:20.964001,pavonia_viscosa:20.964001)pavonia:20.964001,(peltaea_obsita:20.964001,peltaea_polymorpha:20.964001)peltaea:20.964001,(pseudobombax_campestre:20.964001,pseudobombax_longiflorum:20.964001,pseudobombax_marginatum:20.964001)pseudobombax:20.964001,(sida_angustissima:20.964001,sida_aurantiaca:20.964001,sida_cerradoensis:20.964001,sida_cordifolia:20.964001,sida_galheirensis:20.964001,sida_glaziovii:20.964001,sida_harleyi:20.964001,sida_honoriana:20.964001,sida_linifolia:20.964001,sida_lonchitis:20.964001,sida_martiana:20.964001,sida_planicaulis:20.964001,sida_rhombifolia:20.964001,sida_tuberculata:20.964001,sida_urens:20.964001,sida_viarum:20.964001)sida:20.964001,sidastrum_micranthum:41.928001,(triumfetta_althaeoides:20.964001,triumfetta_rhomboidea:20.964001,triumfetta_semitriloba:20.964001)triumfetta:20.964001,urena_lobata:41.928001,(waltheria_ackermanniana:20.964001,waltheria_albicans:20.964001,waltheria_cinerescens:20.964001,waltheria_communis:20.964001,waltheria_ferruginea:20.964001,waltheria_indica:20.964001,waltheria_maritima:20.964001,waltheria_selloana:20.964001,waltheria_viscosissima:20.964001)waltheria:20.964001,(wissadula_contracta:20.964001,wissadula_parviflora:20.964001)wissadula:20.964001)malvaceae:20.963997)sphaerosepalaceae_to_malvaceae:20.964005,(daphnopsis_alpestris:41.928001,daphnopsis_fasciculata:41.928001,daphnopsis_filipedunculata:41.928001,daphnopsis_utilis:41.928001)daphnopsis:41.928001)thymelaeaceae_to_malvaceae:20.964001,(neocalyptrocalyx_longifolium:47.990002,((cleome_microcarpa:15.996667,cleome_rosea:15.996667,cleome_siliculifera:15.996667)cleome:15.996667,dactylaena_microphylla:31.993334,melidiscus_giganteus:31.993334,tarenaya_spinosa:31.993334)cleomaceae:15.996667)capparaceae_to_brassicaceae:56.829998)brassicales_to_malvales:6.629997)sapindales_to_malvales:4.210007,(picramnia_ferrea:57.830002,picramnia_glazioviana:57.830002)picramnia:57.830002)picramniales_to_malvales:2.689995,((buchenavia_tetraphylla:63.973331,(combretum_hilarianum:31.986666,combretum_laxum:31.986666)combretum:31.986666,(terminalia_argentea:31.986666,terminalia_fagifolia:31.986666,terminalia_glabrescens:31.986666)terminalia:31.986666)combretaceae:31.986666,((((cuphea_acinos:23.533333,cuphea_annulata:23.533333,cuphea_antisyphilitica:23.533333,cuphea_brachiata:23.533333,cuphea_brachypoda:23.533333,cuphea_carajasensis:23.533333,cuphea_carthagenensis:23.533333,cuphea_diosmifolia:23.533333,cuphea_ericoides:23.533333,cuphea_hyssopoides:23.533333,cuphea_impatientifolia:23.533333,cuphea_inaequalifolia:23.533333,cuphea_ingrata:23.533333,cuphea_lutescens:23.533333,cuphea_pseudovaccinium:23.533333,cuphea_pulchra:23.533333,cuphea_rubescens:23.533333,cuphea_sessilifolia:23.533333,cuphea_thymoides:23.533333)cuphea:23.533333,(diplusodon_aggregatifolius:23.533333,diplusodon_argyrophyllus:23.533333,diplusodon_buxifolius:23.533333,diplusodon_epilobioides:23.533333,diplusodon_helianthemifolius:23.533333,diplusodon_hirsutus:23.533333,diplusodon_lanceolatus:23.533333,diplusodon_microphyllus:23.533333,diplusodon_minasensis:23.533333,diplusodon_myrsinites:23.533333,diplusodon_orbicularis:23.533333,diplusodon_parvifolius:23.533333,diplusodon_ulei:23.533333,diplusodon_uninervius:23.533333,diplusodon_virgatus:23.533333)diplusodon:23.533333,lafoensia_pacari:47.066666,pleurophora_anomala:47.066666)lythraceae:23.533333,(fuchsia_regia:47.066666,(ludwigia_decurrens:23.533333,ludwigia_erecta:23.533333,ludwigia_hyssopifolia:23.533333,ludwigia_laruotteana:23.533333,ludwigia_leptocarpa:23.533333,ludwigia_myrtifolia:23.533333,ludwigia_nervosa:23.533333,ludwigia_octovalvis:23.533333,ludwigia_peruviana:23.533333,ludwigia_rigida:23.533333,ludwigia_tomentosa:23.533333,ludwigia_torulosa:23.533333)ludwigia:23.533333)onagraceae:23.533333)onagraceae_to_lythraceae:22.166664,((aciotis_acuminifolia:59.715557,(acisanthera_crassipes:29.857779,acisanthera_uniflora:29.857779,acisanthera_variabilis:29.857779)acisanthera:29.857779,behuria_parvifolia:59.715557,bellucia_egensis:59.715557,brasilianthus_carajensis:59.715557,(cambessedesia_corymbosa:29.857779,cambessedesia_espora:29.857779,cambessedesia_gracilis:29.857779,cambessedesia_hermogenesii:29.857779,cambessedesia_hilariana:29.857779,cambessedesia_latevenosa:29.857779,cambessedesia_membranacea:29.857779,cambessedesia_pityrophylla:29.857779,cambessedesia_purpurata:29.857779,cambessedesia_rupestris:29.857779,cambessedesia_salviifolia:29.857779,cambessedesia_tenuis:29.857779,cambessedesia_tiradentensis:29.857779)cambessedesia:29.857779,(tibouchina_gracilis:29.857779,tibouchina_hieracioides:29.857779,tibouchina_angustifolia:29.857779,tibouchina_collina:29.857779,tibouchina_gardneriana:29.857779,tibouchina_fothergillae:29.857779,tibouchina_foveolata:29.857779,tibouchina_canescens:29.857779,tibouchina_cerastifolia:29.857779,tibouchina_clavata:29.857779,tibouchina_cordifolia:29.857779,tibouchina_dubia:29.857779,tibouchina_edmundoi:29.857779,tibouchina_estrellensis:29.857779,tibouchina_herbacea:29.857779,tibouchina_luetzelburgii:29.857779,tibouchina_martiusiana:29.857779,tibouchina_oreophila:29.857779,tibouchina_pereirae:29.857779,tibouchina_pulchra:29.857779,tibouchina_sebastianopolitana:29.857779)tibouchina:29.857779,(chaetogastra_gracilis:29.857779,chaetogastra_hieracioides:29.857779)chaetogastra:29.857779,(chaetostoma_albiflorum:29.857779,chaetostoma_armatum:29.857779,chaetostoma_cupressinum:29.857779)chaetostoma:29.857779,(clidemia_capitellata:29.857779,clidemia_hirta:29.857779,clidemia_microthyrsa:29.857779,clidemia_sericea:29.857779,clidemia_urceolata:29.857779)clidemia:29.857779,(comolia_sertularia:29.857779,comolia_sessilis:29.857779,comolia_stenodon:29.857779)comolia:29.857779,desmoscelis_villosa:59.715557,henriettea_ramiflora:59.715557,(huberia_laurina:29.857779,huberia_nettoana:29.857779)huberia:29.857779,(lavoisiera_alba:29.857779,lavoisiera_caryophyllea:29.857779,lavoisiera_chamaepitys:29.857779,lavoisiera_confertiflora:29.857779,lavoisiera_cordata:29.857779,lavoisiera_gentianoides:29.857779,lavoisiera_glandulifera:29.857779,lavoisiera_harleyi:29.857779,lavoisiera_imbricata:29.857779,lavoisiera_mello.barretoi:29.857779,lavoisiera_mucorifera:29.857779,lavoisiera_pulcherrima:29.857779)lavoisiera:29.857779,(leandra_acuminata:29.857779,leandra_adenothrix:29.857779,leandra_aurea:29.857779,leandra_australis:29.857779,leandra_blanchetiana:29.857779,leandra_cancellata:29.857779,leandra_carassana:29.857779,leandra_coriacea:29.857779,leandra_dendroides:29.857779,leandra_eichleri:29.857779,leandra_erostrata:29.857779,leandra_fluminensis:29.857779,leandra_foveolata:29.857779,leandra_lacunosa:29.857779,leandra_melastomoides:29.857779,leandra_micropetala:29.857779,leandra_multiplinervis:29.857779,leandra_pennipilis:29.857779,leandra_polychaeta:29.857779,leandra_quinquedentata:29.857779,leandra_quinquenodis:29.857779,leandra_salicina:29.857779,leandra_sericea:29.857779,leandra_simplicicaulis:29.857779,leandra_variabilis:29.857779,leandra_warmingiana:29.857779,leandra_xanthostachya:29.857779)leandra:29.857779,lithobium_cordatum:59.715557,macairea_radula:59.715557,(marcetia_alba:29.857779,marcetia_canescens:29.857779,marcetia_eimeariana:29.857779,marcetia_ericoides:29.857779,marcetia_formosa:29.857779,marcetia_harleyi:29.857779,marcetia_hatschbachii:29.857779,marcetia_nummularia:29.857779,marcetia_oxycoccoides:29.857779,marcetia_semiriana:29.857779,marcetia_taxifolia:29.857779,marcetia_velutina:29.857779,marcetia_viscida:29.857779)marcetia:29.857779,meriania_claussenii:59.715557,merianthera_sipolisii:59.715557,(miconia_affinis:29.857779,miconia_alata:29.857779,miconia_albicans:29.857779,miconia_alborufescens:29.857779,miconia_alternans:29.857779,miconia_argyrophylla:29.857779,miconia_bracteata:29.857779,miconia_brunnea:29.857779,miconia_budlejoides:29.857779,miconia_caudigera:29.857779,miconia_chamissois:29.857779,miconia_chartacea:29.857779,miconia_chrysophylla:29.857779,miconia_ciliata:29.857779,miconia_cinnamomifolia:29.857779,miconia_corallina:29.857779,miconia_cubatanensis:29.857779,miconia_cuspidata:29.857779,miconia_cyathanthera:29.857779,miconia_elata:29.857779,miconia_elegans:29.857779,miconia_ferruginata:29.857779,miconia_heliotropoides:29.857779,miconia_herpetica:29.857779,miconia_hirtella:29.857779,miconia_holosericea:29.857779,miconia_ibaguensis:29.857779,miconia_inaequidens:29.857779,miconia_irwinii:29.857779,miconia_kriegeriana:29.857779,miconia_latecrenata:29.857779,miconia_lepidota:29.857779,miconia_ligustroides:29.857779,miconia_macrothyrsa:29.857779,miconia_manauara:29.857779,miconia_minutiflora:29.857779,miconia_nervosa:29.857779,miconia_paniculata:29.857779,miconia_paradoxa:29.857779,miconia_paucidens:29.857779,miconia_pepericarpa:29.857779,miconia_petropolitana:29.857779,miconia_prasina:29.857779,miconia_pusilliflora:29.857779,miconia_racemifera:29.857779,miconia_rimalis:29.857779,miconia_rubiginosa:29.857779,miconia_sclerophylla:29.857779,miconia_sellowiana:29.857779,miconia_stenostachya:29.857779,miconia_theizans:29.857779,miconia_tomentosa:29.857779,miconia_urophylla:29.857779,miconia_willdenowii:29.857779)miconia:29.857779,(microlicia_amblysepala:29.857779,microlicia_avicularis:29.857779,microlicia_balsamifera:29.857779,microlicia_catolensis:29.857779,microlicia_chrysantha:29.857779,microlicia_comparilis:29.857779,microlicia_confertiflora:29.857779,microlicia_cordata:29.857779,microlicia_crenulata:29.857779,microlicia_decipiens:29.857779,microlicia_euphorbioides:29.857779,microlicia_fasciculata:29.857779,microlicia_flavovirens:29.857779,microlicia_giuliettiana:29.857779,microlicia_glandulifera:29.857779,microlicia_graveolens:29.857779,microlicia_harleyi:29.857779,microlicia_hirticalyx:29.857779,microlicia_hispidula:29.857779,microlicia_insignis:29.857779,microlicia_isophylla:29.857779,microlicia_isostemon:29.857779,microlicia_luetzelburgii:29.857779,microlicia_lutea:29.857779,microlicia_martiana:29.857779,microlicia_minima:29.857779,microlicia_monticola:29.857779,microlicia_morii:29.857779,microlicia_multicaulis:29.857779,microlicia_parvula:29.857779,microlicia_plumosa:29.857779,microlicia_regeliana:29.857779,microlicia_serpyllifolia:29.857779,microlicia_setosa:29.857779,microlicia_sincorensis:29.857779,microlicia_subaequalis:29.857779,microlicia_subalata:29.857779,microlicia_subsetosa:29.857779,microlicia_sulfurea:29.857779,microlicia_tetrasticha:29.857779,microlicia_tomentella:29.857779,microlicia_torrendii:29.857779,microlicia_viminalis:29.857779)microlicia:29.857779,(mouriri_cearensis:29.857779,mouriri_glazioviana:29.857779,mouriri_pusa:29.857779,mouriri_vernicosa:29.857779)mouriri:29.857779,nepsera_aquatica:59.715557,(ossaea_amygdaloides:29.857779,ossaea_cinnamomifolia:29.857779,ossaea_congestiflora:29.857779,ossaea_coriacea:29.857779)ossaea:29.857779,(pleroma_arborea:29.857779,pleroma_candolleanum:29.857779,pleroma_cardinalis:29.857779,pleroma_fissinervia:29.857779,pleroma_fothergillii:29.857779,pleroma_heteromallum:29.857779,pleroma_oleifolia:29.857779,pleroma_semidecandrum:29.857779,pleroma_carajasensis:29.857779,pleroma_stenocarpum:29.857779,pleroma_frigidulum:29.857779,pleroma_martiale:29.857779,pleroma_velutinum:29.857779,pleroma_aemulum:29.857779)pleroma:29.857779,(pterolepis_glomerata:29.857779,pterolepis_parnassiifolia:29.857779,pterolepis_polygonoides:29.857779,pterolepis_repanda:29.857779,pterolepis_trichotoma:29.857779)pterolepis:29.857779,(rhynchanthera_cordata:29.857779,rhynchanthera_grandiflora:29.857779,rhynchanthera_hispida:29.857779)rhynchanthera:29.857779,(siphanthera_arenaria:29.857779,siphanthera_cordata:29.857779,siphanthera_paludosa:29.857779)siphanthera:29.857779,svitramia_pulchra:59.715557,tococa_guianensis:59.715557,(trembleya_hatschbachii:29.857779,trembleya_laniflora:29.857779,trembleya_parviflora:29.857779,trembleya_phlogiformis:29.857779,trembleya_tridentata:29.857779)trembleya:29.857779,pachyptera_incarnata:59.715557)melastomataceae:29.857777,((algrizea_macrochlamys:57.586666,blepharocalyx_salicifolius:57.586666,(calyptranthes_bipennis:28.793333,calyptranthes_brasiliensis:28.793333,calyptranthes_clusiifolia:28.793333,calyptranthes_concinna:28.793333,calyptranthes_cordata:28.793333,calyptranthes_grammica:28.793333,calyptranthes_grandifolia:28.793333,calyptranthes_lucida:28.793333,calyptranthes_obovata:28.793333,calyptranthes_pulchella:28.793333,calyptranthes_widgreniana:28.793333)calyptranthes:28.793333,(campomanesia_adamantium:28.793333,campomanesia_aromatica:28.793333,campomanesia_eugenioides:28.793333,campomanesia_guaviroba:28.793333,campomanesia_guazumifolia:28.793333,campomanesia_laurifolia:28.793333,campomanesia_pubescens:28.793333,campomanesia_rufa:28.793333,campomanesia_sessiliflora:28.793333,campomanesia_xanthocarpa:28.793333)campomanesia:28.793333,(eugenia_acutata:28.793333,eugenia_adenantha:28.793333,eugenia_anastomosans:28.793333,eugenia_beaurepairiana:28.793333,eugenia_bimarginata:28.793333,eugenia_blanda:28.793333,eugenia_brasiliensis:28.793333,eugenia_brevistyla:28.793333,eugenia_capparidifolia:28.793333,eugenia_cavalcanteana:28.793333,eugenia_cerasiflora:28.793333,eugenia_cupulata:28.793333,eugenia_densiracemosa:28.793333,eugenia_dodonaeifolia:28.793333,eugenia_dysenterica:28.793333,eugenia_egensis:28.793333,eugenia_flavescens:28.793333,eugenia_florida:28.793333,eugenia_hiemalis:28.793333,eugenia_hilariana:28.793333,eugenia_langsdorffii:28.793333,eugenia_laruotteana:28.793333,eugenia_longipedunculata:28.793333,eugenia_macrosperma:28.793333,eugenia_modesta:28.793333,eugenia_moonioides:28.793333,eugenia_nutans:28.793333,eugenia_pantagensis:28.793333,eugenia_pistaciifolia:28.793333,eugenia_pluriflora:28.793333,eugenia_punicifolia:28.793333,eugenia_sonderiana:28.793333,eugenia_splendens:28.793333,eugenia_stictopetala:28.793333,eugenia_uniflora:28.793333,eugenia_vetula:28.793333)eugenia:28.793333,(marlierea_clausseniana:28.793333,marlierea_excoriata:28.793333,marlierea_laevigata:28.793333,marlierea_racemosa:28.793333)marlierea:28.793333,(myrceugenia_alpigena:28.793333,myrceugenia_bracteosa:28.793333,myrceugenia_miersiana:28.793333,myrceugenia_ovalifolia:28.793333,myrceugenia_rufescens:28.793333)myrceugenia:28.793333,(myrcia_almasensis:28.793333,myrcia_amazonica:28.793333,myrcia_anacardiifolia:28.793333,myrcia_blanchetiana:28.793333,myrcia_bracteata:28.793333,myrcia_clusiifolia:28.793333,myrcia_coelosepala:28.793333,myrcia_crocea:28.793333,myrcia_cuprea:28.793333,myrcia_eriocalyx:28.793333,myrcia_eriopus:28.793333,myrcia_fenzliana:28.793333,myrcia_glabra:28.793333,myrcia_grandis:28.793333,myrcia_guianensis:28.793333,myrcia_hartwegiana:28.793333,myrcia_hebepetala:28.793333,myrcia_ilheosensis:28.793333,myrcia_inaequiloba:28.793333,myrcia_jacobinensis:28.793333,myrcia_laruotteana:28.793333,myrcia_lasiantha:28.793333,myrcia_lenheirensis:28.793333,myrcia_lutescens:28.793333,myrcia_minutiflora:28.793333,myrcia_mischophylla:28.793333,myrcia_montana:28.793333,myrcia_multiflora:28.793333,myrcia_mutabilis:28.793333,myrcia_obovata:28.793333,myrcia_oligantha:28.793333,myrcia_paivae:28.793333,myrcia_palustris:28.793333,myrcia_paracatuensis:28.793333,myrcia_pubescens:28.793333,myrcia_pulchra:28.793333,myrcia_reticulosa:28.793333,myrcia_retorta:28.793333,myrcia_rubiginosa:28.793333,myrcia_rufipes:28.793333,myrcia_splendens:28.793333,myrcia_atramentifera:28.793333,myrcia_subavenia:28.793333,myrcia_subcordata:28.793333,myrcia_subsessilis:28.793333,myrcia_subverticillaris:28.793333,myrcia_sylvatica:28.793333,myrcia_tomentosa:28.793333,myrcia_venulosa:28.793333,myrcia_vestita:28.793333)myrcia:28.793333,(myrciaria_cuspidata:28.793333,myrciaria_disticha:28.793333,myrciaria_floribunda:28.793333,myrciaria_glanduliflora:28.793333,myrciaria_guaquiea:28.793333,myrciaria_pilosa:28.793333,myrciaria_tenella:28.793333)myrciaria:28.793333,pimenta_pseudocaryophyllus:57.586666,(psidium_appendiculatum:28.793333,psidium_brownianum:28.793333,psidium_cattleianum:28.793333,psidium_firmum:28.793333,psidium_grandifolium:28.793333,psidium_guineense:28.793333,psidium_myrtoides:28.793333,psidium_rufum:28.793333,psidium_salutare:28.793333)psidium:28.793333,(siphoneugena_crassifolia:28.793333,siphoneugena_densiflora:28.793333,siphoneugena_dussii:28.793333,siphoneugena_kiaerskoviana:28.793333,siphoneugena_kuhlmannii:28.793333,siphoneugena_reitzii:28.793333)siphoneugena:28.793333)myrtaceae:28.793333,((callisthene_fasciculata:28.793333,callisthene_major:28.793333,callisthene_microphylla:28.793333,callisthene_minor:28.793333)callisthene:28.793333,(qualea_cordata:28.793333,qualea_cryptantha:28.793333,qualea_dichotoma:28.793333,qualea_grandiflora:28.793333,qualea_multiflora:28.793333,qualea_parviflora:28.793333,qualea_selloi:28.793333)qualea:28.793333,salvertia_convallariodora:57.586666,(vochysia_acuminata:28.793333,vochysia_cinnamomea:28.793333,vochysia_discolor:28.793333,vochysia_elliptica:28.793333,vochysia_emarginata:28.793333,vochysia_gardneri:28.793333,vochysia_glazioviana:28.793333,vochysia_haenkeana:28.793333,vochysia_magnifica:28.793333,vochysia_oblongifolia:28.793333,vochysia_pygmaea:28.793333,vochysia_pyramidalis:28.793333,vochysia_rotundifolia:28.793333,vochysia_rufa:28.793333,vochysia_thyrsoidea:28.793333,vochysia_tucanorum:28.793333)vochysia:28.793333)vochysiaceae:28.793333)myrtaceae_to_vochysiaceae:3.193336)myrtaceae_to_penaeaceae:3.193329)onagraceae_to_penaeaceae:3.193334)myrtales:22.389999)malvids:0.450005,(((((pilostyles_blanchetii:100.959999,((begonia_angularis:44.349998,begonia_angulata:44.349998,begonia_cucullata:44.349998,begonia_digitata:44.349998,begonia_fischeri:44.349998,begonia_grisea:44.349998,begonia_guaduensis:44.349998,begonia_hirtella:44.349998,begonia_humilis:44.349998,begonia_luxurians:44.349998,begonia_reniformis:44.349998,begonia_rufa:44.349998,begonia_ruhlandiana:44.349998,begonia_saxicola:44.349998,begonia_wollnyi:44.349998)begonia:44.349998,((apodanthera_argentea:29.566666,apodanthera_hindii:29.566666)apodanthera:29.566666,(cayaponia_espelina:29.566666,cayaponia_membranacea:29.566666,cayaponia_tayuya:29.566666)cayaponia:29.566666,echinopepon_racemosus:59.133331,fevillea_trilobata:59.133331,(gurania_bignoniacea:29.566666,gurania_sinuata:29.566666,gurania_subumbellata:29.566666)gurania:29.566666,helmontia_cardiophylla:59.133331,melothria_pendula:59.133331,melothrianthus_smilacifolius:59.133331,wilbrandia_hibiscoides:59.133331)cucurbitaceae:29.566666)cucurbitaceae_to_begoniaceae:12.260002)corynocarpaceae_to_begoniaceae:12.260002,(((((celtis_iguanaea:25.996666,celtis_iguanea:25.996666)celtis:25.996666,trema_micrantha:51.993332)cannabaceae:25.996666,(((brosimum_gaudichaudii:24.753334,brosimum_guianense:24.753334)brosimum:24.753334,(dorstenia_brasiliensis:24.753334,dorstenia_cayapia:24.753334,dorstenia_dolichocaula:24.753334,dorstenia_tubicina:24.753334)dorstenia:24.753334,(ficus_adhatodifolia:24.753334,ficus_americana:24.753334,ficus_arpazusa:24.753334,ficus_bahiensis:24.753334,ficus_citrifolia:24.753334,ficus_cyclophylla:24.753334,ficus_enormis:24.753334,ficus_gomelleira:24.753334,ficus_guaranitica:24.753334,ficus_hirsuta:24.753334,ficus_mexiae:24.753334,ficus_obtusifolia:24.753334,ficus_obtusiuscula:24.753334,ficus_pertusa:24.753334)ficus:24.753334,maclura_tinctoria:49.506668,(sorocea_bonplandii:24.753334,sorocea_guilleminiana:24.753334)sorocea:24.753334)moraceae:24.753334,((cecropia_glaziovii:24.753334,cecropia_hololeuca:24.753334,cecropia_pachystachya:24.753334)cecropia:24.753334,coussapoa_microcarpa:49.506668,(urera_baccifera:24.753334,urera_caracasana:24.753334,urera_nitida:24.753334)urera:24.753334)urticaceae:24.753334)moraceae_to_urticaceae:3.729996)cannabaceae_to_urticaceae:12.605003,(alvimiantha_tricamerata:60.396667,(gouania_cornifolia:30.198334,gouania_latifolia:30.198334,gouania_ulmifolia:30.198334)gouania:30.198334,reissekia_smilacina:60.396667,rhamnus_sphaerosperma:60.396667)rhamnaceae:30.198334)rhamnaceae_to_urticaceae:12.605000,(prunus_myrtifolia:68.799995,(rubus_brasiliensis:34.399998,rubus_erythroclados:34.399998,rubus_rosifolius:34.399998,rubus_urticifolius:34.399998)rubus:34.399998)rosaceae:34.399998)rosales:10.020004)rosales_to_fagales:0.570000,(((abarema_brachystachya:32.106667,abarema_langsdorffii:32.106667)abarema:32.106667,(aeschynomene_americana:32.106667,aeschynomene_brevipes:32.106667,aeschynomene_carvalhoi:32.106667,aeschynomene_elegans:32.106667,aeschynomene_falcata:32.106667,aeschynomene_filosa:32.106667,aeschynomene_histrix:32.106667,aeschynomene_martii:32.106667,aeschynomene_paniculata:32.106667,aeschynomene_sensitiva:32.106667,aeschynomene_vogelii:32.106667)aeschynomene:32.106667,(albizia_niopoides:32.106667,albizia_pedicellaris:32.106667,albizia_polycephala:32.106667)albizia:32.106667,(anadenanthera_colubrina:32.106667,anadenanthera_peregrina:32.106667)anadenanthera:32.106667,(ancistrotropis_firmula:32.106667,ancistrotropis_peduncularis:32.106667)ancistrotropis:32.106667,(andira_fraxinifolia:32.106667,andira_humilis:32.106667,andira_vermifuga:32.106667)andira:32.106667,apuleia_leiocarpa:64.213333,(bauhinia_acuruana:32.106667,bauhinia_catingae:32.106667,bauhinia_forficata:32.106667,bauhinia_longicuspis:32.106667,bauhinia_longifolia:32.106667,bauhinia_longipedicellata:32.106667,bauhinia_pulchella:32.106667,bauhinia_rufa:32.106667)bauhinia:32.106667,(bionia_coccinea:32.106667,bionia_coriacea:32.106667,bionia_pedicellata:32.106667)bionia:32.106667,blanchetiodendron_blanchetii:64.213333,bowdichia_virgilioides:64.213333,(calliandra_asplenioides:32.106667,calliandra_bahiana:32.106667,calliandra_coccinea:32.106667,calliandra_dysantha:32.106667,calliandra_elegans:32.106667,calliandra_erubescens:32.106667,calliandra_fasciculata:32.106667,calliandra_fuscipila:32.106667,calliandra_ganevii:32.106667,calliandra_germana:32.106667,calliandra_hirsuticaulis:32.106667,calliandra_hirtiflora:32.106667,calliandra_involuta:32.106667,calliandra_lanata:32.106667,calliandra_linearis:32.106667,calliandra_luetzelburgii:32.106667,calliandra_nebulosa:32.106667,calliandra_parvifolia:32.106667,calliandra_semisepulta:32.106667,calliandra_sessilis:32.106667)calliandra:32.106667,(calopogonium_mucunoides:32.106667,calopogonium_velutinum:32.106667)calopogonium:32.106667,(camptosema_ellipticum:32.106667,camptosema_scarlatinum:32.106667)camptosema:32.106667,canavalia_picta:64.213333,cassia_ferruginea:64.213333,centrolobium_sclerophyllum:64.213333,(centrosema_arenarium:32.106667,centrosema_brasilianum:32.106667,centrosema_carajasense:32.106667,centrosema_coriaceum:32.106667,centrosema_grazielae:32.106667,centrosema_venosum:32.106667,centrosema_vetulum:32.106667,centrosema_virginianum:32.106667)centrosema:32.106667,(chaetocalyx_scandens:32.106667,chaetocalyx_subulatus:32.106667)chaetocalyx:32.106667,(chamaecrista_anamariae:32.106667,chamaecrista_andromedea:32.106667,chamaecrista_aristata:32.106667,chamaecrista_aurivilla:32.106667,chamaecrista_axilliflora:32.106667,chamaecrista_blanchetii:32.106667,chamaecrista_botryoides:32.106667,chamaecrista_brachystachya:32.106667,chamaecrista_brevicalyx:32.106667,chamaecrista_caespitosa:32.106667,chamaecrista_cathartica:32.106667,chamaecrista_catharticoides:32.106667,chamaecrista_catolesensis:32.106667,chamaecrista_celiae:32.106667,chamaecrista_chapadae:32.106667,chamaecrista_choriophylla:32.106667,chamaecrista_chrysosepala:32.106667,chamaecrista_ciliolata:32.106667,chamaecrista_conferta:32.106667,chamaecrista_debilis:32.106667,chamaecrista_decora:32.106667,chamaecrista_depauperata:32.106667,chamaecrista_desvauxii:32.106667,chamaecrista_diphylla:32.106667,chamaecrista_echinocarpa:32.106667,chamaecrista_flexuosa:32.106667,chamaecrista_fodinarum:32.106667,chamaecrista_hatschbachii:32.106667,chamaecrista_hedysaroides:32.106667,chamaecrista_mucronata:32.106667,chamaecrista_multipennis:32.106667,chamaecrista_neesiana:32.106667,chamaecrista_nictitans:32.106667,chamaecrista_ochnacea:32.106667,chamaecrista_olesiphylla:32.106667,chamaecrista_pascuorum:32.106667,chamaecrista_philippi:32.106667,chamaecrista_punctulifera:32.106667,chamaecrista_ramosa:32.106667,chamaecrista_repens:32.106667,chamaecrista_roraimae:32.106667,chamaecrista_rotundata:32.106667,chamaecrista_rotundifolia:32.106667,chamaecrista_rupestrium:32.106667,chamaecrista_secunda:32.106667,chamaecrista_sincorana:32.106667,chamaecrista_speciosa:32.106667,chamaecrista_stillifera:32.106667,chamaecrista_strictifolia:32.106667,chamaecrista_tephrosiifolia:32.106667,chamaecrista_trichopoda:32.106667,chamaecrista_ulmea:32.106667,chamaecrista_urophyllidia:32.106667,chamaecrista_venulosa:32.106667,chamaecrista_zygophylloides:32.106667)chamaecrista:32.106667,(chloroleucon_acacioides:32.106667,chloroleucon_foliolosum:32.106667)chloroleucon:32.106667,cleobulia_multiflora:64.213333,(clitoria_densiflora:32.106667,clitoria_falcata:32.106667,clitoria_guianensis:32.106667)clitoria:32.106667,collaea_speciosa:64.213333,(copaifera_langsdorffii:32.106667,copaifera_martii:32.106667,copaifera_sabulicola:32.106667)copaifera:32.106667,coursetia_rostrata:64.213333,(crotalaria_bahiensis:32.106667,crotalaria_breviflora:32.106667,crotalaria_flavicoma:32.106667,crotalaria_harleyi:32.106667,crotalaria_incana:32.106667,crotalaria_maypurensis:32.106667,crotalaria_micans:32.106667,crotalaria_rufipila:32.106667,crotalaria_unifoliolata:32.106667,crotalaria_vitellina:32.106667)crotalaria:32.106667,dahlstedtia_araripensis:64.213333,(dalbergia_acuta:32.106667,dalbergia_foliolosa:32.106667,dalbergia_frutescens:32.106667,dalbergia_glaucescens:32.106667,dalbergia_miscolobium:32.106667,dalbergia_nigra:32.106667,dalbergia_spruceana:32.106667,dalbergia_subcymosa:32.106667,dalbergia_villosa:32.106667)dalbergia:32.106667,(deguelia_amazonica:32.106667,deguelia_costata:32.106667)deguelia:32.106667,(desmodium_barbatum:32.106667,desmodium_tortuosum:32.106667,desmodium_uncinatum:32.106667)desmodium:32.106667,dimorphandra_gardneriana:64.213333,(dioclea_apurensis:32.106667,dioclea_bicolor:32.106667,dioclea_latifolia:32.106667,dioclea_megacarpa:32.106667)dioclea:32.106667,diplotropis_ferruginea:64.213333,(enterolobium_contortisiliquum:32.106667,enterolobium_gummiferum:32.106667,enterolobium_schomburgkii:32.106667,enterolobium_timbouva:32.106667)enterolobium:32.106667,(eriosema_congestum:32.106667,eriosema_crinitum:32.106667,eriosema_floribundum:32.106667,eriosema_heterophyllum:32.106667)eriosema:32.106667,(galactia_boavista:32.106667,galactia_crassifolia:32.106667,galactia_grewiaefolia:32.106667,galactia_jussiaeana:32.106667,galactia_martii:32.106667,galactia_pretiosa:32.106667)galactia:32.106667,(harpalyce_brasiliana:32.106667,harpalyce_lanata:32.106667,harpalyce_parvifolia:32.106667)harpalyce:32.106667,(hymenaea_courbaril:32.106667,hymenaea_stigonocarpa:32.106667)hymenaea:32.106667,indigofera_suffruticosa:64.213333,(inga_alba:32.106667,inga_capitata:32.106667,inga_cylindrica:32.106667,inga_edulis:32.106667,inga_laurina:32.106667,inga_marginata:32.106667,inga_platyptera:32.106667,inga_sessilis:32.106667,inga_striata:32.106667,inga_thibaudiana:32.106667,inga_vera:32.106667,inga_vulpina:32.106667)inga:32.106667,(leptolobium_brachystachyum:32.106667,leptolobium_dasycarpum:32.106667)leptolobium:32.106667,leucochloron_incuriale:64.213333,lonchocarpus_cultratus:64.213333,(lupinus_arenarius:32.106667,lupinus_crotalarioides:32.106667,lupinus_velutinus:32.106667)lupinus:32.106667,(machaerium_aculeatum:32.106667,machaerium_acutifolium:32.106667,machaerium_brasiliense:32.106667,machaerium_debile:32.106667,machaerium_hirtum:32.106667,machaerium_nyctitans:32.106667,machaerium_opacum:32.106667,machaerium_punctatum:32.106667,machaerium_ruddianum:32.106667,machaerium_villosum:32.106667)machaerium:32.106667,(macroptilium_bracteatum:32.106667,macroptilium_erythroloma:32.106667)macroptilium:32.106667,melanoxylon_brauna:64.213333,(mimosa_acutistipula:32.106667,mimosa_adenophylla:32.106667,mimosa_adenotricha:32.106667,mimosa_antrorsa:32.106667,mimosa_arenosa:32.106667,mimosa_aurivillus:32.106667,mimosa_blanchetii:32.106667,mimosa_calodendron:32.106667,mimosa_camporum:32.106667,mimosa_candollei:32.106667,mimosa_crumenarioides:32.106667,mimosa_dolens:32.106667,mimosa_filipes:32.106667,mimosa_foliolosa:32.106667,mimosa_gemmulata:32.106667,mimosa_guaranitica:32.106667,mimosa_guilandinae:32.106667,mimosa_hirsutissima:32.106667,mimosa_hypoglauca:32.106667,mimosa_invisa:32.106667,mimosa_irrigua:32.106667,mimosa_macedoana:32.106667,mimosa_minarum:32.106667,mimosa_ourobrancoensis:32.106667,mimosa_palmetorum:32.106667,mimosa_paucifolia:32.106667,mimosa_pigra:32.106667,mimosa_piresii:32.106667,mimosa_pithecolobioides:32.106667,mimosa_pogocephala:32.106667,mimosa_polycephala:32.106667,mimosa_pudica:32.106667,mimosa_setistipula:32.106667,mimosa_setosa:32.106667,mimosa_skinneri:32.106667,mimosa_somnians:32.106667,mimosa_velloziana:32.106667,mimosa_xanthocentra:32.106667)mimosa:32.106667,moldenhawera_emarginata:64.213333,mucuna_pruriens:64.213333,mysanthus_uleanus:64.213333,(ormosia_arborea:32.106667,ormosia_fastigiata:32.106667)ormosia:32.106667,oryxis_monticola:64.213333,parkia_platycephala:64.213333,peltophorum_dubium:64.213333,(periandra_coccinea:32.106667,periandra_mediterranea:32.106667)periandra:32.106667,(piptadenia_adiantoides:32.106667,piptadenia_gonoacantha:32.106667,piptadenia_viridiflora:32.106667)piptadenia:32.106667,plathymenia_reticulata:64.213333,platymiscium_floribundum:64.213333,platypodium_elegans:64.213333,poeppigia_procera:64.213333,poincianella_pluviosa:64.213333,poiretia_punctata:64.213333,(pseudopiptadenia_brenanii:32.106667,pseudopiptadenia_contorta:32.106667,pseudopiptadenia_warmingii:32.106667)pseudopiptadenia:32.106667,pterodon_emarginatus:64.213333,schnella_trichosepala:64.213333,(senegalia_globosa:32.106667,senegalia_langsdorffii:32.106667,senegalia_martiusiana:32.106667,senegalia_monacantha:32.106667,senegalia_polyphylla:32.106667,senegalia_riparia:32.106667)senegalia:32.106667,(senna_acuruensis:32.106667,senna_cana:32.106667,senna_catingae:32.106667,senna_corifolia:32.106667,senna_macranthera:32.106667,senna_multijuga:32.106667,senna_neglecta:32.106667,senna_occidentalis:32.106667,senna_organensis:32.106667,senna_pendula:32.106667,senna_pilifera:32.106667,senna_quinquangulata:32.106667,senna_reniformis:32.106667,senna_rugosa:32.106667,senna_silvestris:32.106667,senna_splendida:32.106667,senna_bicapsularis:32.106667)senna:32.106667,(stryphnodendron_adstringens:32.106667,stryphnodendron_polyphyllum:32.106667,stryphnodendron_pulcherrimum:32.106667,stryphnodendron_rotundifolium:32.106667)stryphnodendron:32.106667,(stylosanthes_bracteata:32.106667,stylosanthes_campestris:32.106667,stylosanthes_capitata:32.106667,stylosanthes_debilis:32.106667,stylosanthes_gracilis:32.106667,stylosanthes_guianensis:32.106667,stylosanthes_hispida:32.106667,stylosanthes_humilis:32.106667,stylosanthes_macrocephala:32.106667,stylosanthes_ruellioides:32.106667,stylosanthes_scabra:32.106667,stylosanthes_viscosa:32.106667)stylosanthes:32.106667,(swartzia_acutifolia:32.106667,swartzia_apetala:32.106667,swartzia_macrostachya:32.106667,swartzia_multijuga:32.106667)swartzia:32.106667,(tachigali_aurea:32.106667,tachigali_denudata:32.106667,tachigali_friburgensis:32.106667,tachigali_rugosa:32.106667,tachigali_subvelutina:32.106667,tachigali_vulgaris:32.106667)tachigali:32.106667,vatairea_macrocarpa:64.213333,(zornia_brasiliensis:32.106667,zornia_curvata:32.106667,zornia_glabra:32.106667,zornia_latifolia:32.106667,zornia_reticulata:32.106667,zornia_virgata:32.106667)zornia:32.106667,zygia_latifolia:64.213333,abrus_melanospermus:64.213333)fabaceae:32.106667,((asemeia_extraaxillaris:32.106667,asemeia_hebeclada:32.106667,asemeia_hirsuta:32.106667,asemeia_ignatii:32.106667,asemeia_monninoides:32.106667,asemeia_monticola:32.106667,asemeia_parietaria:32.106667,asemeia_violacea:32.106667)asemeia:32.106667,(bredemeyera_barbeyana:32.106667,bredemeyera_brevifolia:32.106667,bredemeyera_divaricata:32.106667,bredemeyera_floribunda:32.106667,bredemeyera_laurifolia:32.106667,bredemeyera_martiana:32.106667)bredemeyera:32.106667,(caamembeca_insignis:32.106667,caamembeca_oleifolia:32.106667,caamembeca_oxyphylla:32.106667,caamembeca_spectabilis:32.106667,caamembeca_warmingiana:32.106667)caamembeca:32.106667,(monnina_exalata:32.106667,monnina_richardiana:32.106667,monnina_stenophylla:32.106667)monnina:32.106667,(polygala_adenophora:32.106667,polygala_boliviensis:32.106667,polygala_bryoides:32.106667,polygala_carphoides:32.106667,polygala_celosioides:32.106667,polygala_cneorum:32.106667,polygala_cuspidata:32.106667,polygala_densifolia:32.106667,polygala_fontellana:32.106667,polygala_galioides:32.106667,polygala_glochidata:32.106667,polygala_harleyi:32.106667,polygala_hygrophila:32.106667,polygala_lancifolia:32.106667,polygala_longicaulis:32.106667,polygala_minima:32.106667,polygala_multiceps:32.106667,polygala_paniculata:32.106667,polygala_poaya:32.106667,polygala_pseudoerica:32.106667,polygala_sericea:32.106667,polygala_sincorensis:32.106667,polygala_tenuis:32.106667,polygala_timoutou:32.106667,polygala_trichosperma:32.106667)polygala:32.106667,(securidaca_diversifolia:32.106667,securidaca_rivinifolia:32.106667,securidaca_tomentosa:32.106667)securidaca:32.106667)polygalaceae:32.106667)fabaceae_to_polygalaceae:17.470001)nitrogenfixing:1.760002,((((((((calophyllum_brasiliense:56.486668,(kielmeyera_abdita:28.243334,kielmeyera_appariciana:28.243334,kielmeyera_bifaria:28.243334,kielmeyera_coriacea:28.243334,kielmeyera_cuspidata:28.243334,kielmeyera_lathrophyton:28.243334,kielmeyera_neriifolia:28.243334,kielmeyera_petiolaris:28.243334,kielmeyera_pumila:28.243334,kielmeyera_regalis:28.243334,kielmeyera_rosea:28.243334,kielmeyera_rubriflora:28.243334,kielmeyera_variabilis:28.243334)kielmeyera:28.243334)calophyllaceae:28.243334,(hypericum_brasiliense:56.486668,(vismia_brasiliensis:28.243334,vismia_cayennensis:28.243334,vismia_gracilis:28.243334,vismia_guianensis:28.243334,vismia_magnoliifolia:28.243334,vismia_micrantha:28.243334,vismia_parviflora:28.243334,vismia_schultesii:28.243334)vismia:28.243334)hypericaceae:28.243334)calophyllaceae_to_podostemaceae:4.570000,((clusia_burle.marxii:29.766668,clusia_criuva:29.766668,clusia_melchiorii:29.766668,clusia_nemorosa:29.766668,clusia_obdeltifolia:29.766668,clusia_panapanari:29.766668)clusia:29.766668,(garcinia_brasiliensis:29.766668,garcinia_gardneriana:29.766668,garcinia_madruno:29.766668)garcinia:29.766668,symphonia_globulifera:59.533337,tovomitopsis_paniculata:59.533337)clusiaceae:29.766668)bonnetiaceae_to_podostemaceae:5.159996,((luxemburgia_damazioana:31.486666,luxemburgia_diciliata:31.486666,luxemburgia_glazioviana:31.486666,luxemburgia_octandra:31.486666)luxemburgia:31.486666,(ouratea_blanchetiana:31.486666,ouratea_castaneifolia:31.486666,ouratea_crassifolia:31.486666,ouratea_cuspidata:31.486666,ouratea_floribunda:31.486666,ouratea_hatschbachii:31.486666,ouratea_parvifolia:31.486666,ouratea_racemiformis:31.486666,ouratea_riedeliana:31.486666,ouratea_semiserrata:31.486666)ouratea:31.486666,(sauvagesia_elegantissima:31.486666,sauvagesia_erecta:31.486666,sauvagesia_glandulosa:31.486666,sauvagesia_linearifolia:31.486666,sauvagesia_nitida:31.486666,sauvagesia_racemosa:31.486666,sauvagesia_rubiginosa:31.486666,sauvagesia_semicylindrifolia:31.486666,sauvagesia_tenella:31.486666,sauvagesia_vellozii:31.486666)sauvagesia:31.486666,quiina_pteridophylla:62.973331)ochnaceae:31.486668)ochnaceae_to_podostemaceae:5.160004,(erythroxylum_betulaceum:49.810001,erythroxylum_bicolor:49.810001,erythroxylum_campestre:49.810001,erythroxylum_citrifolium:49.810001,erythroxylum_daphnites:49.810001,erythroxylum_deciduum:49.810001,erythroxylum_gonocladum:49.810001,erythroxylum_leptoneurum:49.810001,erythroxylum_macrocalyx:49.810001,erythroxylum_carajasense:49.810001,erythroxylum_mikanii:49.810001,erythroxylum_mucronatum:49.810001,erythroxylum_nelson.rosae:49.810001,erythroxylum_parvistipulatum:49.810001,erythroxylum_pelleterianum:49.810001,erythroxylum_revolutum:49.810001,erythroxylum_rufum:49.810001,erythroxylum_squamatum:49.810001,erythroxylum_stipulosum:49.810001,erythroxylum_suberosum:49.810001,erythroxylum_subracemosum:49.810001,erythroxylum_subrotundum:49.810001,erythroxylum_tortuosum:49.810001,erythroxylum_vacciniifolium:49.810001)erythroxylum:49.810001)ctenolophonaceae_to_podostemaceae:5.159998,((caryocar_brasiliense:41.911999,caryocar_villosum:41.911999)caryocar:41.911999,((couepia_ovalifolia:41.911999,exellodendron_gardneri:41.911999,(hirtella_ciliata:20.955999,hirtella_glandulosa:20.955999,hirtella_gracilipes:20.955999,hirtella_hebeclada:20.955999,hirtella_hispidula:20.955999,hirtella_martiana:20.955999,hirtella_pilosissima:20.955999,hirtella_racemosa:20.955999)hirtella:20.955999,(licania_apetala:20.955999,licania_dealbata:20.955999,licania_egleri:20.955999,licania_hoehnei:20.955999,licania_humilis:20.955999,licania_hypoleuca:20.955999,licania_kunthiana:20.955999,licania_nitida:20.955999,licania_octandra:20.955999)licania:20.955999)chrysobalanaceae:20.956001,(trigonia_cipoensis:31.434000,trigonia_eriosperma:31.434000,trigonia_nivea:31.434000)trigonia:31.434000)trigoniaceae_to_chrysobalanaceae:20.955997,((banisteriopsis_angustifolia:27.941332,banisteriopsis_anisandra:27.941332,banisteriopsis_argyrophylla:27.941332,banisteriopsis_campestris:27.941332,banisteriopsis_cipoensis:27.941332,banisteriopsis_gardneriana:27.941332,banisteriopsis_harleyi:27.941332,banisteriopsis_laevifolia:27.941332,banisteriopsis_malifolia:27.941332,banisteriopsis_muricata:27.941332,banisteriopsis_nummifera:27.941332,banisteriopsis_oxyclada:27.941332,banisteriopsis_schizoptera:27.941332,banisteriopsis_stellaris:27.941332)banisteriopsis:27.941332,(byrsonima_basiloba:27.941332,byrsonima_bumeliifolia:27.941332,byrsonima_chrysophylla:27.941332,byrsonima_clausseniana:27.941332,byrsonima_coccolobifolia:27.941332,byrsonima_correifolia:27.941332,byrsonima_crispa:27.941332,byrsonima_dealbata:27.941332,byrsonima_intermedia:27.941332,byrsonima_laxiflora:27.941332,byrsonima_ligustrifolia:27.941332,byrsonima_macrophylla:27.941332,byrsonima_myricifolia:27.941332,byrsonima_pachyphylla:27.941332,byrsonima_sericea:27.941332,byrsonima_spinensis:27.941332,byrsonima_stannardii:27.941332,byrsonima_stipulacea:27.941332,byrsonima_subterranea:27.941332,byrsonima_triopterifolia:27.941332,byrsonima_vacciniifolia:27.941332,byrsonima_variabilis:27.941332,byrsonima_verbascifolia:27.941332)byrsonima:27.941332,(camarea_affinis:27.941332,camarea_axillaris:27.941332,camarea_ericoides:27.941332,camarea_hirsuta:27.941332)camarea:27.941332,carolus_chasei:55.882664,coleostachys_genipifolia:55.882664,(diplopterys_hypericifolia:27.941332,diplopterys_lutea:27.941332,diplopterys_pubipetala:27.941332)diplopterys:27.941332,galphimia_brasiliensis:55.882664,(heteropterys_aenea:27.941332,heteropterys_arenaria:27.941332,heteropterys_byrsonimifolia:27.941332,heteropterys_campestris:27.941332,heteropterys_chrysophylla:27.941332,heteropterys_coriacea:27.941332,heteropterys_eglandulosa:27.941332,heteropterys_escalloniifolia:27.941332,heteropterys_intermedia:27.941332,heteropterys_nervosa:27.941332,heteropterys_pannosa:27.941332,heteropterys_pteropetala:27.941332,heteropterys_rubiginosa:27.941332,heteropterys_sincorensis:27.941332,heteropterys_syringifolia:27.941332,heteropterys_trigoniifolia:27.941332,heteropterys_umbellata:27.941332)heteropterys:27.941332,(janusia_anisandra:27.941332,janusia_schwannioides:27.941332)janusia:27.941332,(mascagnia_cordifolia:27.941332,mascagnia_sepium:27.941332)mascagnia:27.941332,(niedenzuella_acutifolia:27.941332,niedenzuella_multiglandulosa:27.941332)niedenzuella:27.941332,(peixotoa_adenopoda:27.941332,peixotoa_reticulata:27.941332,peixotoa_spinensis:27.941332,peixotoa_tomentosa:27.941332)peixotoa:27.941332,pterandra_pyroidea:55.882664,ptilochaeta_bahiensis:55.882664,(stigmaphyllon_auriculatum:27.941332,stigmaphyllon_paraense:27.941332,stigmaphyllon_paralias:27.941332)stigmaphyllon:27.941332,(tetrapterys_cardiophylla:27.941332,tetrapterys_chamaecerasifolia:27.941332,tetrapterys_jussieuana:27.941332,tetrapterys_microphylla:27.941332,tetrapterys_ramiflora:27.941332)tetrapterys:27.941332,verrucularia_glaucophylla:55.882664)malpighiaceae:27.941334)lophopyxidaceae_to_chrysobalanaceae:20.955999,((((acalypha_multicaulis:57.086666,(actinostemon_concolor:28.543333,actinostemon_klotzschii:28.543333)actinostemon:28.543333,(alchornea_discolor:28.543333,alchornea_glandulosa:28.543333,alchornea_triplinervia:28.543333)alchornea:28.543333,aparisthmium_cordatum:57.086666,(astraea_comosa:28.543333,astraea_gardneri:28.543333,astraea_lobata:28.543333,astraea_paulina:28.543333)astraea:28.543333,(bernardia_crassifolia:28.543333,bernardia_similis:28.543333)bernardia:28.543333,bia_alienata:57.086666,(cnidoscolus_urens:28.543333,cnidoscolus_vitifolius:28.543333)cnidoscolus:28.543333,(croton_antisyphiliticus:28.543333,croton_argyroglossus:28.543333,croton_arlineae:28.543333,croton_atrorufus:28.543333,croton_betulaster:28.543333,croton_burchellii:28.543333,croton_cajucara:28.543333,croton_campestris:28.543333,croton_cordiifolius:28.543333,croton_desertorum:28.543333,croton_echinocarpus:28.543333,croton_echioides:28.543333,croton_erythroxyloides:28.543333,croton_floribundus:28.543333,croton_fuscescens:28.543333,croton_glutinosus:28.543333,croton_gnidiaceus:28.543333,croton_grewioides:28.543333,croton_heliotropiifolius:28.543333,croton_josephinus:28.543333,croton_lanatus:28.543333,croton_luetzelburgii:28.543333,croton_lundianus:28.543333,croton_myrsinites:28.543333,croton_nepetifolius:28.543333,croton_organensis:28.543333,croton_petraeus:28.543333,croton_radlkoferi:28.543333,croton_salutaris:28.543333,croton_schultesii:28.543333,croton_serratoideus:28.543333,croton_serratus:28.543333,croton_siderophyllus:28.543333,croton_splendidus:28.543333,croton_subferrugineus:28.543333,croton_tetradenius:28.543333,croton_timandroides:28.543333,croton_urticifolius:28.543333,croton_urucurana:28.543333,croton_velutinus:28.543333,croton_vestitus:28.543333)croton:28.543333,(dalechampia_clausseniana:28.543333,dalechampia_purpurata:28.543333,dalechampia_scandens:28.543333,dalechampia_triphylla:28.543333)dalechampia:28.543333,(euphorbia_attastoma:28.543333,euphorbia_chrysophylla:28.543333,euphorbia_comosa:28.543333,euphorbia_crossadenia:28.543333,euphorbia_hyssopifolia:28.543333,euphorbia_potentilloides:28.543333,euphorbia_prostrata:28.543333,euphorbia_sarcodes:28.543333)euphorbia:28.543333,(gymnanthes_boticario:28.543333,gymnanthes_klotzschiana:28.543333,gymnanthes_schottiana:28.543333)gymnanthes:28.543333,jatropha_mollissima:57.086666,(mabea_angustifolia:28.543333,mabea_fistulifera:28.543333,mabea_piriri:28.543333,mabea_pohliana:28.543333)mabea:28.543333,(manihot_acuminatissima:28.543333,manihot_brachyandra:28.543333,manihot_caerulescens:28.543333,manihot_carthaginensis:28.543333,manihot_esculenta:28.543333,manihot_grahamii:28.543333,manihot_marajoara:28.543333,manihot_quinquepartita:28.543333,manihot_tripartita:28.543333,manihot_tristis:28.543333)manihot:28.543333,(maprounea_brasiliensis:28.543333,maprounea_guianensis:28.543333)maprounea:28.543333,(microstachys_bidentata:28.543333,microstachys_corniculata:28.543333,microstachys_daphnoides:28.543333,microstachys_ditassoides:28.543333,microstachys_hispida:28.543333,microstachys_marginata:28.543333,microstachys_nummularifolia:28.543333)microstachys:28.543333,ricinus_communis:57.086666,(sapium_argutum:28.543333,sapium_glandulosum:28.543333,sapium_haematospermum:28.543333)sapium:28.543333,(sebastiania_brasiliensis:28.543333,sebastiania_brevifolia:28.543333)sebastiania:28.543333,(stillingia_saxatilis:28.543333,stillingia_uleana:28.543333)stillingia:28.543333)euphorbiaceae:28.543333,(chaetocarpus_echinocarpus:42.814999,pera_glabrata:42.814999,pogonophora_schomburgkiana:42.814999)peraceae:42.814999)peraceae_to_euphorbiaceae:7.858002,(hyeronima_alchorneoides:62.325333,margaritaria_nobilis:62.325333,(phyllanthus_acuminatus:31.162666,phyllanthus_avicularis:31.162666,phyllanthus_choretroides:31.162666,phyllanthus_flagelliformis:31.162666,phyllanthus_glaziovii:31.162666,phyllanthus_hyssopifolioides:31.162666,phyllanthus_klotzschianus:31.162666,phyllanthus_leptophyllus:31.162666,phyllanthus_minutulus:31.162666,phyllanthus_niruri:31.162666,phyllanthus_orbiculatus:31.162666,phyllanthus_perpusillus:31.162666,phyllanthus_rosellus:31.162666,phyllanthus_spartioides:31.162666,phyllanthus_stipulatus:31.162666,phyllanthus_subemarginatus:31.162666)phyllanthus:31.162666,richeria_grandis:62.325333)phyllanthaceae:31.162666)peraceae_to_ixonanthaceae:7.858002,((humiria_balsamifera:65.274666,humiriastrum_glaziovii:65.274666,(sacoglottis_guianensis:32.637333,sacoglottis_mattogrossensis:32.637333)sacoglottis:32.637333,(vantanea_compacta:32.637333,vantanea_obovata:32.637333)vantanea:32.637333)humiriaceae:32.637337,((((lacistema_aggregatum:43.805000,lacistema_hasslerianum:43.805000,lacistema_pubescens:43.805000)lacistema:43.805000,(banara_parviflora:58.406666,(casearia_altiplanensis:29.203333,casearia_arborea:29.203333,casearia_commersoniana:29.203333,casearia_decandra:29.203333,casearia_eichleriana:29.203333,casearia_grandiflora:29.203333,casearia_javitensis:29.203333,casearia_lasiophylla:29.203333,casearia_obliqua:29.203333,casearia_pitumba:29.203333,casearia_selloana:29.203333,casearia_sylvestris:29.203333,casearia_ulmifolia:29.203333)casearia:29.203333,prockia_crucis:58.406666,(ryania_pyrifera:29.203333,ryania_speciosa:29.203333)ryania:29.203333,(xylosma_ciliatifolia:29.203333,xylosma_prockia:29.203333)xylosma:29.203333)salicaceae:29.203333)lacistemataceae_to_salicaceae:3.433998,((passiflora_alata:30.348000,passiflora_amethystina:30.348000,passiflora_campanulata:30.348000,passiflora_capsularis:30.348000,passiflora_ceratocarpa:30.348000,passiflora_cincinnata:30.348000,passiflora_deidamioides:30.348000,passiflora_edulis:30.348000,passiflora_foetida:30.348000,passiflora_glandulosa:30.348000,passiflora_haematostigma:30.348000,passiflora_kermesina:30.348000,passiflora_miersii:30.348000,passiflora_mucronata:30.348000,passiflora_pentagona:30.348000,passiflora_pohlii:30.348000,passiflora_porophylla:30.348000,passiflora_recurva:30.348000,passiflora_rhamnifolia:30.348000,passiflora_setacea:30.348000,passiflora_silvestris:30.348000,passiflora_speciosa:30.348000,passiflora_suberosa:30.348000,passiflora_tholozanii:30.348000,passiflora_trintae:30.348000,passiflora_villosa:30.348000)passiflora:30.348000,(piriqueta_abairana:30.348000,piriqueta_constellata:30.348000,piriqueta_duarteana:30.348000,piriqueta_flammea:30.348000,piriqueta_revoluta:30.348000,piriqueta_sarae:30.348000,piriqueta_sidifolia:30.348000,piriqueta_viscosa:30.348000)piriqueta:30.348000,(turnera_candida:30.348000,turnera_capitata:30.348000,turnera_coccinea:30.348000,turnera_coerulea:30.348000,turnera_coriacea:30.348000,turnera_diffusa:30.348000,turnera_glaziovii:30.348000,turnera_hilaireana:30.348000,turnera_laciniata:30.348000,turnera_lamiifolia:30.348000,turnera_luetzelburgii:30.348000,turnera_melochioides:30.348000,turnera_oblongifolia:30.348000,turnera_opifera:30.348000,turnera_orientalis:30.348000,turnera_simulans:30.348000,turnera_subnuda:30.348000,turnera_tenuicaulis:30.348000,turnera_trigona:30.348000,turnera_uleana:30.348000)turnera:30.348000)passifloraceae:30.348000)passifloraceae_to_salicaceae:3.433998,((anchietea_ferrucciae:31.492666,anchietea_pyrifolia:31.492666,anchietea_selloviana:31.492666)anchietea:31.492666,noisettia_orchidiflora:62.985332,(pombalia_arenaria:31.492666,pombalia_brevicaulis:31.492666,pombalia_communis:31.492666,pombalia_setigera:31.492666)pombalia:31.492666,viola_cerasifolia:62.985332)violaceae:31.492664)goupiaceae_to_salicaceae:3.434006)humiriaceae_to_salicaceae:3.433998)humiriaceae_to_ixonanthaceae:3.434000)malpighiales:8.630005,((((connarus_beyrichii:21.446665,connarus_perrotteii:21.446665)connarus:21.446665,(rourea_discolor:21.446665,rourea_doniana:21.446665,rourea_induta:21.446665,rourea_ligulata:21.446665)rourea:21.446665)connaraceae:21.446665,(oxalis_alstonii:32.169998,oxalis_barrelieri:32.169998,oxalis_cerradoana:32.169998,oxalis_confertissima:32.169998,oxalis_corniculata:32.169998,oxalis_cytisoides:32.169998,oxalis_densifolia:32.169998,oxalis_divaricata:32.169998,oxalis_frutescens:32.169998,oxalis_hedysarifolia:32.169998,oxalis_hirsutissima:32.169998,oxalis_mucronulata:32.169998)oxalis:32.169998)connaraceae_to_oxalidaceae:34.765007,(((lamanonia_cuneata:28.266668,lamanonia_grandistipularis:28.266668,lamanonia_ternata:28.266668)lamanonia:28.266668,(weinmannia_discolor:28.266668,weinmannia_paulliniifolia:28.266668)weinmannia:28.266668)cunoniaceae:28.266668,(sloanea_guianensis:42.400002,sloanea_hirsuta:42.400002)sloanea:42.400002)cunoniaceae_to_elaeocarpaceae:14.305000)connaraceae_to_elaeocarpaceae:14.305000)oxalidales_to_malpighiales:0.029999,(anthodon_decussatum:76.860001,(cheiloclinium_cognatum:38.430000,cheiloclinium_hippocrateoides:38.430000)cheiloclinium:38.430000,elachyptera_festiva:76.860001,hippocratea_volubilis:76.860001,(maytenus_brasiliensis:38.430000,maytenus_catingarum:38.430000,maytenus_erythroxyla:38.430000,maytenus_evonymoides:38.430000,maytenus_gonoclada:38.430000,maytenus_guyanensis:38.430000,maytenus_imbricata:38.430000,maytenus_mucugensis:38.430000,maytenus_opaca:38.430000,maytenus_rupestris:38.430000,maytenus_subalata:38.430000,maytenus_truncata:38.430000,maytenus_urbaniana:38.430000)maytenus:38.430000,peritassa_laevigata:76.860001,plenckia_populnea:76.860001,salacia_elliptica:76.860001,(tontelea_laxiflora:38.430000,tontelea_micrantha:38.430000)tontelea:38.430000)celastraceae:36.580002)COM:2.110001)nitrogenfixing_to_COM:1.759998,(krameria_bahiana:58.654999,krameria_tomentosa:58.654999)krameria:58.654999)fabids:1.490005)malvids_to_fabids:3.599998,(cissus_albida:61.200001,cissus_apendiculata:61.200001,cissus_decidua:61.200001,cissus_duarteana:61.200001,cissus_erosa:61.200001,cissus_inundata:61.200001,cissus_serroniana:61.200001,cissus_subrhomboidea:61.200001,cissus_sulcicaulis:61.200001,cissus_tinctoria:61.200001,cissus_verticillata:61.200001)cissus:61.200001)rosids:0.589996,laurembergia_tetrandra:122.989998)superrosids:0.760002,(curatella_americana:49.439999,(davilla_cearensis:24.719999,davilla_elliptica:24.719999,davilla_nitida:24.719999,davilla_rugosa:24.719999)davilla:24.719999,(doliocarpus_brevipedicellatus:24.719999,doliocarpus_elegans:24.719999)doliocarpus:24.719999,tetracera_empedoclea:49.439999)dilleniaceae:74.309998)superrosids_to_superasterids:5.589996,((euplassa_bahiensis:81.433334,(roupala_caparoensis:40.716667,roupala_montana:40.716667,roupala_paulensis:40.716667)roupala:40.716667)proteaceae:40.716667,meliosma_sellowii:122.150002)proteales:7.189995)proteales_to_asterales:1.589996,((berberis_laurina:100.580002,clematis_dioica:100.580002)berberidaceae_to_ranunculaceae:9.900002,((abuta_grandifolia:36.826668,abuta_selloana:36.826668)abuta:36.826668,chondrodendron_platiphyllum:73.653336,(cissampelos_andromorpha:36.826668,cissampelos_glaberrima:36.826668,cissampelos_ovalifolia:36.826668,cissampelos_pareira:36.826668)cissampelos:36.826668,(odontocarya_duckei:36.826668,odontocarya_tamoides:36.826668)odontocarya:36.826668)menispermaceae:36.826668)menispermaceae_to_ranunculaceae:20.449989)eudicots:4.730011,(((((echinodorus_longipetalus:30.296667,echinodorus_macrophyllus:30.296667)echinodorus:30.296667,helanthium_tenellum:60.593334,(sagittaria_guayanensis:30.296667,sagittaria_rhombifolia:30.296667)sagittaria:30.296667)alismataceae:30.296667,(apalanthe_granatensis:45.445000,ottelia_brasiliensis:45.445000)hydrocharitaceae:45.445000)hydrocharitaceae_to_alismataceae:38.770004,((anthurium_affine:43.220001,anthurium_bonplandii:43.220001,anthurium_boudetii:43.220001,anthurium_comtum:43.220001,anthurium_erskinei:43.220001,anthurium_gracile:43.220001,anthurium_kunthii:43.220001,anthurium_leonii:43.220001,anthurium_lindmanianum:43.220001,anthurium_megapetiolatum:43.220001,anthurium_minarum:43.220001,anthurium_morii:43.220001,anthurium_scandens:43.220001,anthurium_sinuatum:43.220001,anthurium_solitarium:43.220001)anthurium:43.220001,(asterostigma_cryptostylum:43.220001,asterostigma_luschnathianum:43.220001)asterostigma:43.220001,dieffenbachia_seguine:86.440002,heteropsis_oblongifolia:86.440002,monstera_adansonii:86.440002,(philodendron_appendiculatum:43.220001,philodendron_bipinnatifidum:43.220001,philodendron_biribiriense:43.220001,philodendron_blanchetianum:43.220001,philodendron_carajense:43.220001,philodendron_cipoense:43.220001,philodendron_distantilobum:43.220001,philodendron_minarum:43.220001,philodendron_propinquum:43.220001,philodendron_rhizomatosum:43.220001,philodendron_solimoesense:43.220001,philodendron_sonderianum:43.220001,philodendron_speciosum:43.220001,philodendron_uliginosum:43.220001,philodendron_undulatum:43.220001,philodendron_wullschlaegelii:43.220001)philodendron:43.220001,(spathiphyllum_gardneri:43.220001,spathiphyllum_humboldtii:43.220001)spathiphyllum:43.220001,wolffia_brasiliensis:86.440002)araceae:43.220001)alismatales:1.399994,(((((alstroemeria_cunha:34.633335,alstroemeria_inodora:34.633335,alstroemeria_monticola:34.633335,alstroemeria_plantaginea:34.633335,alstroemeria_stenopetala:34.633335,alstroemeria_viridiflora:34.633335)alstroemeria:34.633335,bomarea_edulis:69.266670)alstroemeriaceae:34.633335,(smilax_brasiliensis:51.950001,smilax_campestris:51.950001,smilax_elastica:51.950001,smilax_fluminensis:51.950001,smilax_hilariana:51.950001,smilax_irrorata:51.950001,smilax_minarum:51.950001,smilax_oblongifolia:51.950001,smilax_staminea:51.950001,smilax_stenophylla:51.950001,smilax_syphilitica:51.950001)smilax:51.950001)melanthiaceae_to_liliaceae:16.659996,(((((((habranthus_irwinianus:23.896667,habranthus_robustus:23.896667,habranthus_sylvaticus:23.896667)habranthus:23.896667,(hippeastrum_aulicum:23.896667,hippeastrum_elegans:23.896667,hippeastrum_glaucescens:23.896667,hippeastrum_morelianum:23.896667)hippeastrum:23.896667,zephyranthes_cearensis:47.793335)amaryllidaceae:23.896667,(herreria_interrupta:35.845001,herreria_salsaparilha:35.845001)herreria:35.845001)amaryllidaceae_to_asparagaceae:17.759995,((cipura_paludosa:29.816666,cipura_xanthomelas:29.816666)cipura:29.816666,(neomarica_glauca:29.816666,neomarica_gracilis:29.816666)neomarica:29.816666,(pseudotrimezia_concava:29.816666,pseudotrimezia_gracilis:29.816666,pseudotrimezia_tenuissima:29.816666)pseudotrimezia:29.816666,(sisyrinchium_alatum:29.816666,sisyrinchium_avenaceum:29.816666,sisyrinchium_luzula:29.816666,sisyrinchium_minense:29.816666,sisyrinchium_nidulare:29.816666,sisyrinchium_restioides:29.816666,sisyrinchium_vaginatum:29.816666)sisyrinchium:29.816666,(trimezia_brevicaulis:29.816666,trimezia_juncifolia:29.816666,trimezia_lutea:29.816666,trimezia_martinicensis:29.816666,trimezia_pusilla:29.816666,trimezia_rupestris:29.816666,trimezia_sincorana:29.816666,trimezia_spathata:29.816666,trimezia_truncata:29.816666,trimezia_violacea:29.816666)trimezia:29.816666)iridaceae:29.816666)iridaceae_to_asparagaceae:12.779999,hypoxis_decumbens:102.229996)boryaceae_to_asparagaceae:12.780003,((cyrtopodium_punctatum:38.336666,cyrtopodium_aliciae:38.336666,cyrtopodium_andersonii:38.336666,cyrtopodium_blanchetii:38.336666,cyrtopodium_eugenii:38.336666,cyrtopodium_flavum:38.336666,cyrtopodium_parviflorum:38.336666,cyrtopodium_vernum:38.336666)cyrtopodium:38.336666,(acianthera_adamantinensis:38.336666,acianthera_cryptophoranthoides:38.336666,acianthera_fabiobarrosii:38.336666,acianthera_hamosa:38.336666,acianthera_heliconiscapa:38.336666,acianthera_johannensis:38.336666,acianthera_limae:38.336666,acianthera_luteola:38.336666,acianthera_malachantha:38.336666,acianthera_modestissima:38.336666,acianthera_ochreata:38.336666,acianthera_prolifera:38.336666,acianthera_recurva:38.336666,acianthera_saundersiana:38.336666,acianthera_teres:38.336666,acianthera_tricarinata:38.336666)acianthera:38.336666,(anathallis_bleyensis:38.336666,anathallis_liparanges:38.336666,anathallis_montipelladensis:38.336666,anathallis_rubens:38.336666)anathallis:38.336666,(aspidogyne_bidentifera:38.336666,aspidogyne_commelinoides:38.336666)aspidogyne:38.336666,barbosella_crassifolia:76.673332,(bifrenaria_aureofulva:38.336666,bifrenaria_harrisoniae:38.336666,bifrenaria_stefanae:38.336666,bifrenaria_tyrianthina:38.336666,bifrenaria_vitellina:38.336666)bifrenaria:38.336666,(brasiliorchis_barbosae:38.336666,brasiliorchis_chrysantha:38.336666,brasiliorchis_gracilis:38.336666,brasiliorchis_marginata:38.336666,brasiliorchis_picta:38.336666)brasiliorchis:38.336666,brassavola_tuberculata:76.673332,(bulbophyllum_bidentatum:38.336666,bulbophyllum_exaltatum:38.336666,bulbophyllum_filifolium:38.336666,bulbophyllum_glutinosum:38.336666,bulbophyllum_granulosum:38.336666,bulbophyllum_involutum:38.336666,bulbophyllum_mentosum:38.336666,bulbophyllum_micropetaliforme:38.336666,bulbophyllum_plumosum:38.336666,bulbophyllum_regnellii:38.336666,bulbophyllum_weddellii:38.336666)bulbophyllum:38.336666,(campylocentrum_fasciola:38.336666,campylocentrum_micranthum:38.336666,campylocentrum_neglectum:38.336666,campylocentrum_organense:38.336666,campylocentrum_robustum:38.336666,campylocentrum_sellowii:38.336666)campylocentrum:38.336666,catasetum_discolor:76.673332,(cattleya_bicolor:38.336666,cattleya_brevipedunculata:38.336666,cattleya_caulescens:38.336666,cattleya_cinnabarina:38.336666,cattleya_coccinea:38.336666,cattleya_crispata:38.336666,cattleya_elongata:38.336666,cattleya_loddigesii:38.336666,cattleya_luetzelburgii:38.336666,cattleya_pumila:38.336666,cattleya_tenuis:38.336666,cattleya_walkeriana:38.336666)cattleya:38.336666,(hoffmannseggella_ghillanyi:38.336666,hoffmannseggella_liliputana:38.336666,hoffmannseggella_bahiensis:38.336666,hoffmannseggella_rupestris:38.336666)hoffmannseggella:38.336666,centroglossa_macroceras:76.673332,(christensonella_neowiedii:38.336666,christensonella_pumila:38.336666,christensonella_subulata:38.336666)christensonella:38.336666,(cleistes_exilis:38.336666,cleistes_gracilis:38.336666,cleistes_metallina:38.336666,cleistes_moritzii:38.336666,cleistes_paranaensis:38.336666,cleistes_ramboi:38.336666)cleistes:38.336666,(constantia_cipoensis:38.336666,constantia_microscopica:38.336666)constantia:38.336666,(cranichis_candida:38.336666,cranichis_muscosa:38.336666,cranichis_nudilabia:38.336666)cranichis:38.336666,(cyclopogon_argyrifolius:38.336666,cyclopogon_bicolor:38.336666,cyclopogon_congestus:38.336666,cyclopogon_longibracteatus:38.336666)cyclopogon:38.336666,(dichaea_cogniauxiana:38.336666,dichaea_panamensis:38.336666)dichaea:38.336666,(elleanthus_brasiliensis:38.336666,elleanthus_crinipes:38.336666)elleanthus:38.336666,eltroplectris_triloba:76.673332,(encyclia_alboxanthina:38.336666,encyclia_duveenii:38.336666,encyclia_oncidioides:38.336666,encyclia_patens:38.336666,encyclia_randii:38.336666)encyclia:38.336666,(epidendrum_amblostomoides:38.336666,epidendrum_armeniacum:38.336666,epidendrum_avicula:38.336666,epidendrum_campestre:38.336666,epidendrum_chlorinum:38.336666,epidendrum_cristatum:38.336666,epidendrum_dendrobioides:38.336666,epidendrum_denticulatum:38.336666,epidendrum_martianum:38.336666,epidendrum_nocturnum:38.336666,epidendrum_parahybunense:38.336666,epidendrum_paranaense:38.336666,epidendrum_proligerum:38.336666,epidendrum_pseudodifforme:38.336666,epidendrum_purpurascens:38.336666,epidendrum_ramosum:38.336666,epidendrum_rigidum:38.336666,epidendrum_saxatile:38.336666,epidendrum_secundum:38.336666,epidendrum_tridactylum:38.336666,epidendrum_warasii:38.336666)epidendrum:38.336666,(epistephium_lucidum:38.336666,epistephium_sclerophyllum:38.336666,epistephium_speciosum:38.336666)epistephium:38.336666,erycina_pusilla:76.673332,(eurystyles_actinosophila:38.336666,eurystyles_cogniauxii:38.336666)eurystyles:38.336666,(galeandra_beyrichii:38.336666,galeandra_montana:38.336666)galeandra:38.336666,(gomesa_barbaceniae:38.336666,gomesa_cuneata:38.336666,gomesa_curta:38.336666,gomesa_glaziovii:38.336666,gomesa_gomezoides:38.336666,gomesa_gracilis:38.336666,gomesa_hydrophila:38.336666,gomesa_imperatoris.maximiliani:38.336666,gomesa_praetexta:38.336666,gomesa_ramosa:38.336666,gomesa_ranifera:38.336666,gomesa_recurva:38.336666,gomesa_sincorana:38.336666,gomesa_uniflora:38.336666,gomesa_warmingii:38.336666)gomesa:38.336666,(brasilidium_crispum:38.336666,brasilidium_praetextum:38.336666)brasilidium:38.336666,gomesia_varicosa:76.673332,govenia_utriculata:76.673332,grandiphyllum_divaricatum:76.673332,grobya_amherstiae:76.673332,(habenaria_bractescens:38.336666,habenaria_brevidens:38.336666,habenaria_caldensis:38.336666,habenaria_edwallii:38.336666,habenaria_floribunda:38.336666,habenaria_fluminensis:38.336666,habenaria_gnoma:38.336666,habenaria_gourlieana:38.336666,habenaria_humilis:38.336666,habenaria_imbricata:38.336666,habenaria_inconspicua:38.336666,habenaria_jaguariahyvae:38.336666,habenaria_johannensis:38.336666,habenaria_josephensis:38.336666,habenaria_leptoceras:38.336666,habenaria_ludibundiciliata:38.336666,habenaria_magniscutata:38.336666,habenaria_meeana:38.336666,habenaria_montevidensis:38.336666,habenaria_mystacina:38.336666,habenaria_nuda:38.336666,habenaria_obtusa:38.336666,habenaria_parviflora:38.336666,habenaria_petalodes:38.336666,habenaria_pratensis:38.336666,habenaria_pseudohamata:38.336666,habenaria_repens:38.336666,habenaria_rodeiensis:38.336666,habenaria_rolfeana:38.336666,habenaria_rupicola:38.336666,habenaria_secunda:38.336666,habenaria_subviridis:38.336666,habenaria_warmingii:38.336666)habenaria:38.336666,hapalorchis_lineatus:76.673332,heterotaxis_brasiliensis:76.673332,ionopsis_utricularioides:76.673332,(isabelia_violacea:38.336666,isabelia_virginalis:38.336666)isabelia:38.336666,isochilus_linearis:76.673332,koellensteinia_tricolor:76.673332,laelia_marginata:76.673332,lankesterella_gnoma:76.673332,(liparis_nervosa:38.336666,liparis_vexillifera:38.336666)liparis:38.336666,macroclinium_wullschlaegelianum:76.673332,(malaxis_cipoensis:38.336666,malaxis_excavata:38.336666)malaxis:38.336666,masdevallia_infracta:76.673332,maxillaria_ochroleuca:76.673332,(mesadenella_cuspidata:38.336666,mesadenella_meeae:38.336666)mesadenella:38.336666,mesadenus_glaziovii:76.673332,microchilus_austrobrasiliensis:76.673332,mormodes_paraensis:76.673332,nohawilliamsia_pirarensis:76.673332,(notylia_barkeri:38.336666,notylia_lyrata:38.336666)notylia:38.336666,(octomeria_alexandri:38.336666,octomeria_crassifolia:38.336666,octomeria_diaphana:38.336666,octomeria_geraensis:38.336666,octomeria_grandiflora:38.336666,octomeria_hatschbachii:38.336666,octomeria_rubrifolia:38.336666,octomeria_wawrae:38.336666)octomeria:38.336666,ornithidium_rigidum:76.673332,(pabstiella_aveniformis:38.336666,pabstiella_fusca:38.336666)pabstiella:38.336666,(pelexia_laminata:38.336666,pelexia_longibracteata:38.336666,pelexia_minarum:38.336666,pelexia_oestrifera:38.336666,pelexia_orobanchoides:38.336666,pelexia_orthosepala:38.336666,pelexia_phallocallosa:38.336666)pelexia:38.336666,peristeria_guttata:76.673332,pogoniopsis_schenckii:76.673332,(polystachya_concreta:38.336666,polystachya_estrellensis:38.336666,polystachya_hoehneana:38.336666)polystachya:38.336666,ponthieva_pubescens:76.673332,(prescottia_leptostachya:38.336666,prescottia_montana:38.336666,prescottia_oligantha:38.336666,prescottia_phleoides:38.336666,prescottia_stachyodes:38.336666)prescottia:38.336666,promenaea_xanthina:76.673332,(prosthechea_allemanoides:38.336666,prosthechea_caetensis:38.336666,prosthechea_calamaria:38.336666,prosthechea_fragrans:38.336666,prosthechea_glumacea:38.336666,prosthechea_pachysepala:38.336666,prosthechea_papilio:38.336666,prosthechea_vespa:38.336666)prosthechea:38.336666,psilochilus_modestus:76.673332,rhetinantha_notylioglossa:76.673332,rodriguezia_obtusifolia:76.673332,sacoila_lanceolata:76.673332,(sarcoglottis_fasciculata:38.336666,sarcoglottis_homalogastra:38.336666,sarcoglottis_schwackei:38.336666)sarcoglottis:38.336666,sauroglossum_elatum:76.673332,(scaphyglottis_modesta:38.336666,scaphyglottis_prolifera:38.336666,scaphyglottis_stellata:38.336666)scaphyglottis:38.336666,scuticaria_hadwenii:76.673332,(skeptrostachys_arechavaletanii:38.336666,skeptrostachys_congestiflora:38.336666)skeptrostachys:38.336666,sobralia_liliastrum:76.673332,specklinia_marginalis:76.673332,stanhopea_lietzei:76.673332,(stelis_aprica:38.336666,stelis_caespitosa:38.336666,stelis_fraterna:38.336666,stelis_intermedia:38.336666,stelis_megantha:38.336666,stelis_papaquerensis:38.336666,stelis_parvula:38.336666)stelis:38.336666,stigmatosema_polyaden:76.673332,thelyschista_ghillanyi:76.673332,thysanoglossa_organensis:76.673332,(trichocentrum_pumilum:38.336666,trichocentrum_sprucei:38.336666)trichocentrum:38.336666,trichosalpinx_montana:76.673332,uleiochis_longipedicellata:76.673332,vanilla_chamissonis:76.673332,(veyretia_cogniauxiana:38.336666,veyretia_rupicola:38.336666,veyretia_simplex:38.336666,veyretia_sincorensis:38.336666)veyretia:38.336666,xylobium_foveatum:76.673332,(zygopetalum_brachypetalum:38.336666,zygopetalum_graminifolium:38.336666,zygopetalum_maculatum:38.336666,zygopetalum_sellowii:38.336666,zygopetalum_triste:38.336666)zygopetalum:38.336666)orchidaceae:38.336666)asparagales:4.489998,(((acrocomia_aculeata:38.399998,acrocomia_hassleri:38.399998)acrocomia:38.399998,allagoptera_campestris:76.799995,(attalea_geraensis:38.399998,attalea_maripa:38.399998,attalea_oleifera:38.399998,attalea_spectabilis:38.399998)attalea:38.399998,butia_capitata:76.799995,euterpe_edulis:76.799995,(geonoma_brevispatha:38.399998,geonoma_schottiana:38.399998)geonoma:38.399998,mauritia_flexuosa:76.799995,mauritiella_armata:76.799995,oenocarpus_distichus:76.799995,(syagrus_cocoides:38.399998,syagrus_coronata:38.399998,syagrus_glaucescens:38.399998,syagrus_pleioclada:38.399998,syagrus_romanzoffiana:38.399998,syagrus_petraea:38.399998)syagrus:38.399998)arecaceae:38.399998,((((aechmea_angustifolia:34.990002,aechmea_bahiana:34.990002,aechmea_bromeliifolia:34.990002,aechmea_castelnavii:34.990002,aechmea_distichantha:34.990002,aechmea_mertensii:34.990002,aechmea_nudicaulis:34.990002,aechmea_tocantina:34.990002)aechmea:34.990002,(alcantarea_hatschbachii:34.990002,alcantarea_imperialis:34.990002)alcantarea:34.990002,ananas_ananassoides:69.980003,(billbergia_alfonsijoannis:34.990002,billbergia_amoena:34.990002,billbergia_distachia:34.990002,billbergia_elegans:34.990002,billbergia_iridifolia:34.990002,billbergia_minarum:34.990002,billbergia_porteana:34.990002,billbergia_vittata:34.990002,billbergia_zebrina:34.990002)billbergia:34.990002,(bromelia_antiacantha:34.990002,bromelia_eitenorum:34.990002)bromelia:34.990002,cottendorfia_florida:69.980003,cryptanthus_schwackeanus:69.980003,(dyckia_argentea:34.990002,dyckia_cinerea:34.990002,dyckia_consimilis:34.990002,dyckia_dissitiflora:34.990002,dyckia_duckei:34.990002,dyckia_elata:34.990002,dyckia_lagoensis:34.990002,dyckia_macedoi:34.990002,dyckia_minarum:34.990002,dyckia_rariflora:34.990002,dyckia_saxatilis:34.990002,dyckia_schwackeana:34.990002,dyckia_simulans:34.990002,dyckia_tuberosa:34.990002)dyckia:34.990002,(encholirium_agavoides:34.990002,encholirium_brachypodum:34.990002,encholirium_ctenophyllum:34.990002,encholirium_irwinii:34.990002,encholirium_subsecundum:34.990002)encholirium:34.990002,hohenbergia_catingae:69.980003,neoglaziovia_variegata:69.980003,(neoregelia_bahiana:34.990002,neoregelia_ibitipocensis:34.990002,neoregelia_lymaniana:34.990002,neoregelia_oligantha:34.990002)neoregelia:34.990002,(nidularium_ferdinandocoburgii:34.990002,nidularium_marigoi:34.990002)nidularium:34.990002,(orthophytum_compactum:34.990002,orthophytum_maracasense:34.990002,orthophytum_mello.barretoi:34.990002,orthophytum_humile:34.990002)orthophytum:34.990002,(pitcairnia_bradei:34.990002,pitcairnia_burchellii:34.990002,pitcairnia_curvidens:34.990002,pitcairnia_flammea:34.990002,pitcairnia_lanuginosa:34.990002)pitcairnia:34.990002,(pitcarinia_burchellii:34.990002,pitcarinia_torresiana:34.990002)pitcarinia:34.990002,racinaea_aerisincola:69.980003,(sincoraea_burle.marxii:34.990002,sincoraea_navioides:34.990002)sincoraea:34.990002,(tillandsia_gardneri:34.990002,tillandsia_geminiflora:34.990002,tillandsia_graomogolensis:34.990002,tillandsia_loliacea:34.990002,tillandsia_paraensis:34.990002,tillandsia_pohliana:34.990002,tillandsia_recurvata:34.990002,tillandsia_sprengeliana:34.990002,tillandsia_streptocarpa:34.990002,tillandsia_stricta:34.990002,tillandsia_tenuifolia:34.990002,tillandsia_usneoides:34.990002)tillandsia:34.990002,(vriesea_bituminosa:34.990002,vriesea_cacuminis:34.990002,vriesea_carinata:34.990002,vriesea_chapadensis:34.990002,vriesea_crassa:34.990002,vriesea_friburgensis:34.990002,vriesea_guttata:34.990002,vriesea_heterostachys:34.990002,vriesea_hoehneana:34.990002,vriesea_longicaulis:34.990002,vriesea_minarum:34.990002,vriesea_oligantha:34.990002,vriesea_penduliflora:34.990002,vriesea_procera:34.990002,vriesea_saxicola:34.990002,vriesea_schwackeana:34.990002,vriesea_simplex:34.990002,vriesea_stricta:34.990002,vriesea_vagans:34.990002)vriesea:34.990002,(wittrockia_flavipetala:34.990002,wittrockia_gigantea:34.990002)wittrockia:34.990002)bromeliaceae:34.990002,((((((abildgaardia_baeothryon:43.133331,ascolepis_brasiliensis:43.133331,becquerelia_cymosa:43.133331,(bulbostylis_capillaris:21.566666,bulbostylis_carajana:21.566666,bulbostylis_conifera:21.566666,bulbostylis_consanguinea:21.566666,bulbostylis_conspicua:21.566666,bulbostylis_distichoides:21.566666,bulbostylis_emmerichiae:21.566666,bulbostylis_fasciculata:21.566666,bulbostylis_fimbriata:21.566666,bulbostylis_hirtella:21.566666,bulbostylis_jacobinae:21.566666,bulbostylis_junciformis:21.566666,bulbostylis_juncoides:21.566666,bulbostylis_lagoensis:21.566666,bulbostylis_paradoxa:21.566666,bulbostylis_scabra:21.566666,bulbostylis_sphaerocephala:21.566666,bulbostylis_cangae:21.566666,bulbostylis_barbata:21.566666)bulbostylis:21.566666,calyptrocarya_glomerulata:43.133331,carex_sellowiana:43.133331,(cryptangium_comatum:21.566666,cryptangium_humile:21.566666,cryptangium_junciforme:21.566666,cryptangium_minarum:21.566666,cryptangium_polyphyllum:21.566666,cryptangium_triquetum:21.566666,cryptangium_shepherdii:21.566666)cryptangium:21.566666,(cyperus_aggregatus:21.566666,cyperus_almensis:21.566666,cyperus_andreanus:21.566666,cyperus_compressus:21.566666,cyperus_consors:21.566666,cyperus_coriifolius:21.566666,cyperus_diamantinus:21.566666,cyperus_distans:21.566666,cyperus_eragrostis:21.566666,cyperus_haspan:21.566666,cyperus_hermaphroditus:21.566666,cyperus_iria:21.566666,cyperus_laxus:21.566666,cyperus_luzulae:21.566666,cyperus_pohlii:21.566666,cyperus_retrorsus:21.566666,cyperus_rigens:21.566666,cyperus_schomburgkianus:21.566666,cyperus_sphacelatus:21.566666,cyperus_subcastaneus:21.566666,cyperus_surinamensis:21.566666,cyperus_sesquiflorus:21.566666,cyperus_polystachyos:21.566666,cyperus_subsquarrosus:21.566666)cyperus:21.566666,(eleocharis_acutangula:21.566666,eleocharis_capillacea:21.566666,eleocharis_confervoides:21.566666,eleocharis_debilis:21.566666,eleocharis_elegans:21.566666,eleocharis_endounifascis:21.566666,eleocharis_filiculmis:21.566666,eleocharis_flavescens:21.566666,eleocharis_geniculata:21.566666,eleocharis_loefgreniana:21.566666,eleocharis_maculosa:21.566666,eleocharis_minima:21.566666,eleocharis_montana:21.566666,eleocharis_nana:21.566666,eleocharis_olivaceonux:21.566666,eleocharis_parodii:21.566666,eleocharis_plicarhachis:21.566666,eleocharis_rugosa:21.566666,eleocharis_pedrovianae:21.566666,eleocharis_ayacuchensis:21.566666)eleocharis:21.566666,(fimbristylis_autumnalis:21.566666,fimbristylis_complanata:21.566666,fimbristylis_dichotoma:21.566666,fimbristylis_spadicea:21.566666,fimbristylis_quinquangularis:21.566666)fimbristylis:21.566666,fuirena_umbellata:43.133331,(hypolytrum_paraense:21.566666,hypolytrum_rigens:21.566666,hypolytrum_supervacuum:21.566666)hypolytrum:21.566666,kyllinga_odorata:43.133331,(lagenocarpus_albo.niger:21.566666,lagenocarpus_griseus:21.566666,lagenocarpus_inversus:21.566666,lagenocarpus_rigidus:21.566666,lagenocarpus_tenuifolius:21.566666,lagenocarpus_velutinus:21.566666,lagenocarpus_verticillatum:21.566666,lagenocarpus_verticillatus:21.566666)lagenocarpus:21.566666,lipocarpha_maculata:43.133331,machaerina_ensifolia:43.133331,pleurostachys_stricta:43.133331,(pycreus_capillifolius:21.566666,pycreus_lanceolatus:21.566666,pycreus_unioloides:21.566666)pycreus:21.566666,(rhynchospora_acanthoma:21.566666,rhynchospora_albiceps:21.566666,rhynchospora_albobracteata:21.566666,rhynchospora_almensis:21.566666,rhynchospora_asperula:21.566666,rhynchospora_barbata:21.566666,rhynchospora_biflora:21.566666,rhynchospora_brasiliensis:21.566666,rhynchospora_brevirostris:21.566666,rhynchospora_candida:21.566666,rhynchospora_capitata:21.566666,rhynchospora_ciliolata:21.566666,rhynchospora_confinis:21.566666,rhynchospora_consanguinea:21.566666,rhynchospora_corymbosa:21.566666,rhynchospora_cryptantha:21.566666,rhynchospora_divaricata:21.566666,rhynchospora_elatior:21.566666,rhynchospora_emaciata:21.566666,rhynchospora_exaltata:21.566666,rhynchospora_eximia:21.566666,rhynchospora_filiformis:21.566666,rhynchospora_glaziovii:21.566666,rhynchospora_globosa:21.566666,rhynchospora_holoschoenoides:21.566666,rhynchospora_marisculus:21.566666,rhynchospora_patuligluma:21.566666,rhynchospora_pilosa:21.566666,rhynchospora_polyantha:21.566666,rhynchospora_pubera:21.566666,rhynchospora_recurvata:21.566666,rhynchospora_ridleyi:21.566666,rhynchospora_riedeliana:21.566666,rhynchospora_robusta:21.566666,rhynchospora_rugosa:21.566666,rhynchospora_rupestris:21.566666,rhynchospora_setigera:21.566666,rhynchospora_tenella:21.566666,rhynchospora_tenerrima:21.566666,rhynchospora_tenuis:21.566666,rhynchospora_terminalis:21.566666,rhynchospora_velutina:21.566666,rhynchospora_warmingii:21.566666)rhynchospora:21.566666,(scleria_acanthocarpa:21.566666,scleria_atroglumis:21.566666,scleria_bracteata:21.566666,scleria_cyperina:21.566666,scleria_distans:21.566666,scleria_gaertneri:21.566666,scleria_hirtella:21.566666,scleria_latifolia:21.566666,scleria_leptostachya:21.566666,scleria_microcarpa:21.566666,scleria_mitis:21.566666,scleria_panicoides:21.566666,scleria_scabra:21.566666,scleria_secans:21.566666,scleria_spicata:21.566666,scleria_verticillata:21.566666)scleria:21.566666,(trilepis_lhotzkiana:21.566666,trilepis_microstachya:21.566666)trilepis:21.566666)cyperaceae:21.566666,(juncus_densiflorus:32.349998,juncus_micranthus:32.349998,juncus_microcephalus:32.349998)juncus:32.349998)juncaceae_to_cyperaceae:27.310005,(mayaca_fluviatilis:46.005001,mayaca_kunthii:46.005001,mayaca_longipes:46.005001,mayaca_sellowiana:46.005001)mayaca:46.005001)mayacaceae_to_cyperaceae:3.346664,(((actinocephalus_arenicola:30.396667,actinocephalus_bongardii:30.396667,actinocephalus_deflexus:30.396667,actinocephalus_denudatus:30.396667,actinocephalus_divaricatus:30.396667,actinocephalus_glareosus:30.396667,actinocephalus_herzogii:30.396667,actinocephalus_polyanthus:30.396667,actinocephalus_ramosus:30.396667,actinocephalus_rigidus:30.396667)actinocephalus:30.396667,(comanthera_bisulcata:30.396667,comanthera_caespitosa:30.396667,comanthera_centauroides:30.396667,comanthera_cipoensis:30.396667,comanthera_circinnata:30.396667,comanthera_elegans:30.396667,comanthera_giuliettiae:30.396667,comanthera_lanosa:30.396667,comanthera_mucugensis:30.396667,comanthera_nitida:30.396667,comanthera_nivea:30.396667,comanthera_paepalophylla:30.396667,comanthera_xeranthemoides:30.396667)comanthera:30.396667,(eriocaulon_aquatile:30.396667,eriocaulon_carajense:30.396667,eriocaulon_cinereum:30.396667,eriocaulon_crassiscapum:30.396667,eriocaulon_ligulatum:30.396667,eriocaulon_linearifolium:30.396667,eriocaulon_modestum:30.396667,eriocaulon_tenuifolium:30.396667,eriocaulon_vaginatum:30.396667)eriocaulon:30.396667,(leiothrix_angustifolia:30.396667,leiothrix_argentea:30.396667,leiothrix_beckii:30.396667,leiothrix_curvifolia:30.396667,leiothrix_distichoclada:30.396667,leiothrix_flagellaris:30.396667,leiothrix_flavescens:30.396667,leiothrix_fluitans:30.396667,leiothrix_hirsuta:30.396667,leiothrix_prolifera:30.396667,leiothrix_rufula:30.396667,leiothrix_schlechtendalii:30.396667,leiothrix_spergula:30.396667,leiothrix_spiralis:30.396667)leiothrix:30.396667,(paepalanthus_acuminatus:30.396667,paepalanthus_aequalis:30.396667,paepalanthus_albo.tomentosus:30.396667,paepalanthus_almasensis:30.396667,paepalanthus_argenteus:30.396667,paepalanthus_barbulatus:30.396667,paepalanthus_bifidus:30.396667,paepalanthus_blepharophorus:30.396667,paepalanthus_brachyphyllus:30.396667,paepalanthus_bromelioides:30.396667,paepalanthus_cacuminis:30.396667,paepalanthus_caespititius:30.396667,paepalanthus_calvus:30.396667,paepalanthus_camptophyllus:30.396667,paepalanthus_cephalopus:30.396667,paepalanthus_chiquitensis:30.396667,paepalanthus_chrysophorus:30.396667,paepalanthus_cinereus:30.396667,paepalanthus_clausenii:30.396667,paepalanthus_comans:30.396667,paepalanthus_corymbosus:30.396667,paepalanthus_dasynema:30.396667,paepalanthus_dianthoides:30.396667,paepalanthus_dichromolepis:30.396667,paepalanthus_dupatya:30.396667,paepalanthus_elongatulus:30.396667,paepalanthus_elongatus:30.396667,paepalanthus_erectifolius:30.396667,paepalanthus_erigeron:30.396667,paepalanthus_eriophaeus:30.396667,paepalanthus_euryphyllus:30.396667,paepalanthus_exiguus:30.396667,paepalanthus_fasciculoides:30.396667,paepalanthus_flaccidus:30.396667,paepalanthus_freyreissii:30.396667,paepalanthus_grao.mogolensis:30.396667,paepalanthus_harleyi:30.396667,paepalanthus_harmsii:30.396667,paepalanthus_homomallus:30.396667,paepalanthus_latifolius:30.396667,paepalanthus_leucocephalus:30.396667,paepalanthus_luetzelburgii:30.396667,paepalanthus_macaheensis:30.396667,paepalanthus_macrocaulon:30.396667,paepalanthus_macrocephalus:30.396667,paepalanthus_manicatus:30.396667,paepalanthus_microphyllus:30.396667,paepalanthus_minutulus:30.396667,paepalanthus_miser:30.396667,paepalanthus_neglectus:30.396667,paepalanthus_nigrescens:30.396667,paepalanthus_obtusifolius:30.396667,paepalanthus_pedunculatus:30.396667,paepalanthus_planifolius:30.396667,paepalanthus_plantagineus:30.396667,paepalanthus_polygonus:30.396667,paepalanthus_pubescens:30.396667,paepalanthus_pulchellus:30.396667,paepalanthus_regalis:30.396667,paepalanthus_saxatilis:30.396667,paepalanthus_scirpeus:30.396667,paepalanthus_scleranthus:30.396667,paepalanthus_sericeus:30.396667,paepalanthus_serpens:30.396667,paepalanthus_spathulatus:30.396667,paepalanthus_sphaerocephalus:30.396667,paepalanthus_stannardii:30.396667,paepalanthus_strictus:30.396667,paepalanthus_subtilis:30.396667,paepalanthus_succisus:30.396667,paepalanthus_superbus:30.396667,paepalanthus_tortilis:30.396667,paepalanthus_trichophyllus:30.396667,paepalanthus_viridulus:30.396667)paepalanthus:30.396667,(syngonanthus_anomalus:30.396667,syngonanthus_anthemiflorus:30.396667,syngonanthus_arenarius:30.396667,syngonanthus_bisumbellatus:30.396667,syngonanthus_caulescens:30.396667,syngonanthus_costatus:30.396667,syngonanthus_cuyabensis:30.396667,syngonanthus_densifolius:30.396667,syngonanthus_fischerianus:30.396667,syngonanthus_gracilis:30.396667,syngonanthus_grao.mogolensis:30.396667,syngonanthus_heteropeplus:30.396667,syngonanthus_hygrotrichus:30.396667,syngonanthus_laricifolius:30.396667,syngonanthus_minutulus:30.396667,syngonanthus_nitens:30.396667,syngonanthus_simplex:30.396667,syngonanthus_verticillatus:30.396667,syngonanthus_discretifolius:30.396667)syngonanthus:30.396667)eriocaulaceae:30.396667,(abolboda_pulchella:60.793335,(xyris_almae:30.396667,xyris_anceps:30.396667,xyris_archeri:30.396667,xyris_asperula:30.396667,xyris_augusto.coburgii:30.396667,xyris_bahiana:30.396667,xyris_bialata:30.396667,xyris_blepharophylla:30.396667,xyris_brachysepala:30.396667,xyris_calostachys:30.396667,xyris_celiae:30.396667,xyris_ciliata:30.396667,xyris_diamantinae:30.396667,xyris_fallax:30.396667,xyris_glandacea:30.396667,xyris_glaucescens:30.396667,xyris_graminosa:30.396667,xyris_graomogolensis:30.396667,xyris_harleyi:30.396667,xyris_hilariana:30.396667,xyris_hymenachne:30.396667,xyris_insignis:30.396667,xyris_jupicai:30.396667,xyris_lacerata:30.396667,xyris_longiscapa:30.396667,xyris_lutescens:30.396667,xyris_macrocephala:30.396667,xyris_mello.barretoi:30.396667,xyris_membranibracteata:30.396667,xyris_mertensiana:30.396667,xyris_minarum:30.396667,xyris_nanuzae:30.396667,xyris_nubigena:30.396667,xyris_obcordata:30.396667,xyris_obtusiuscula:30.396667,xyris_peregrina:30.396667,xyris_phaeocephala:30.396667,xyris_picea:30.396667,xyris_pirapamae:30.396667,xyris_plantaginea:30.396667,xyris_pterygoblephara:30.396667,xyris_retrorsifimbriata:30.396667,xyris_roraimae:30.396667,xyris_rupicola:30.396667,xyris_savanensis:30.396667,xyris_savanesis:30.396667,xyris_schizachne:30.396667,xyris_seubertii:30.396667,xyris_sincorana:30.396667,xyris_sparsifolia:30.396667,xyris_spectabilis:30.396667,xyris_spinulosa:30.396667,xyris_tenella:30.396667,xyris_teres:30.396667,xyris_tortula:30.396667,xyris_trachyphylla:30.396667)xyris:30.396667)xyridaceae:30.396667)xyridaceae_to_eriocaulaceae:4.166664)xyridaceae_to_cyperaceae:3.346672,((trichanthecium_arctum:32.901112,trichanthecium_cyanescens:32.901112,trichanthecium_distichophyllum:32.901112,trichanthecium_parvifolium:32.901112,trichanthecium_polycomum:32.901112,trichanthecium_pseudisachne:32.901112,trichanthecium_wettsteinii:32.901112)trichanthecium:32.901112,oryza_glumipatula:65.802223,(coleataenia_scabrida:32.901112,coleataenia_stenodes:32.901112)coleataenia:32.901112,(eragrostis_unioloides:32.901112,eragrostis_articulata:32.901112,eragrostis_bahiensis:32.901112,eragrostis_curvula:32.901112,eragrostis_maypurensis:32.901112,eragrostis_neesii:32.901112,eragrostis_petrensis:32.901112,eragrostis_polytricha:32.901112,eragrostis_rufescens:32.901112,eragrostis_solida:32.901112)eragrostis:32.901112,acroceras_zizanioides:65.802223,agrostis_montevidensis:65.802223,(andropogon_bicornis:32.901112,andropogon_durifolius:32.901112,andropogon_ingratus:32.901112,andropogon_lateralis:32.901112,andropogon_leucostachyus:32.901112,andropogon_macrothrix:32.901112,andropogon_selloanus:32.901112,andropogon_virgatus:32.901112)andropogon:32.901112,anthaenantia_lanata:65.802223,(apochloa_animara:32.901112,apochloa_bahiensis:32.901112,apochloa_euprepes:32.901112,apochloa_lutzii:32.901112,apochloa_molinioides:32.901112,apochloa_poliophylla:32.901112)apochloa:32.901112,(aristida_capillacea:32.901112,aristida_ekmaniana:32.901112,aristida_flaccida:32.901112,aristida_gibbosa:32.901112,aristida_glaziovii:32.901112,aristida_jubata:32.901112,aristida_longifolia:32.901112,aristida_pendula:32.901112,aristida_recurvata:32.901112,aristida_riparia:32.901112,aristida_sanctae.luciae:32.901112,aristida_setifolia:32.901112,aristida_torta:32.901112)aristida:32.901112,arundinella_hispida:65.802223,(aulonemia_amplissima:32.901112,aulonemia_aristulata:32.901112,aulonemia_effusa:32.901112,aulonemia_radiata:32.901112)aulonemia:32.901112,(axonopus_aureus:32.901112,axonopus_brasiliensis:32.901112,axonopus_capillaris:32.901112,axonopus_carajasensis:32.901112,axonopus_complanatus:32.901112,axonopus_compressus:32.901112,axonopus_fastigiatus:32.901112,axonopus_fissifolius:32.901112,axonopus_laxiflorus:32.901112,axonopus_longispicus:32.901112,axonopus_marginatus:32.901112,axonopus_pellitus:32.901112,axonopus_polystachyus:32.901112,axonopus_pressus:32.901112,axonopus_purpusii:32.901112,axonopus_rupestris:32.901112)axonopus:32.901112,bromus_catharticus:65.802223,calamagrostis_viridiflavescens:65.802223,canastra_aristella:65.802223,cenchrus_polystachios:65.802223,chascolytrum_calotheca:65.802223,(chloris_barbata:32.901112,chloris_pycnothrix:32.901112)chloris:32.901112,(chusquea_capitata:32.901112,chusquea_capituliflora:32.901112,chusquea_fasciculata:32.901112,chusquea_nutans:32.901112,chusquea_pinifolia:32.901112,chusquea_riosaltensis:32.901112,chusquea_sellowii:32.901112)chusquea:32.901112,cortaderia_selloana:65.802223,(ctenium_brevispicatum:32.901112,ctenium_chapadense:32.901112,ctenium_cirrhosum:32.901112)ctenium:32.901112,danthonia_secundiflora:65.802223,(dichanthelium_adenorhachis:32.901112,dichanthelium_cabrerae:32.901112,dichanthelium_cumbucana:32.901112,dichanthelium_sciurotis:32.901112,dichanthelium_superatum:32.901112,dichanthelium_surrectum:32.901112)dichanthelium:32.901112,digitaria_corynotricha:65.802223,echinolaena_inflexa:65.802223,elionurus_muticus:65.802223,(eriochrysis_cayennensis:32.901112,eriochrysis_holcoides:32.901112)eriochrysis:32.901112,gymnopogon_foliosus:65.802223,(homolepis_aturensis:32.901112,homolepis_glutinosa:32.901112)homolepis:32.901112,(ichnanthus_bambusiflorus:32.901112,ichnanthus_breviscrobs:32.901112,ichnanthus_calvescens:32.901112,ichnanthus_inconstans:32.901112,ichnanthus_leiocarpus:32.901112,ichnanthus_leptophyllus:32.901112,ichnanthus_longiglumis:32.901112,ichnanthus_nemoralis:32.901112,ichnanthus_pallens:32.901112,ichnanthus_ruprechtii:32.901112,ichnanthus_tenuis:32.901112,ichnanthus_zehntneri:32.901112)ichnanthus:32.901112,isachne_polygonoides:65.802223,(lasiacis_divaricata:32.901112,lasiacis_ligulata:32.901112,lasiacis_sorghoidea:32.901112)lasiacis:32.901112,loudetia_flammida:65.802223,loudetiopsis_chrysothrix:65.802223,(tristachya_chrysothrix:32.901112,tristachya_leiostachya:32.901112)tristachya:32.901112,luziola_peruviana:65.802223,(merostachys_fischeriana:32.901112,merostachys_fistulosa:32.901112)merostachys:32.901112,(mesosetum_annuum:32.901112,mesosetum_cayennense:32.901112,mesosetum_ferrugineum:32.901112,mesosetum_filifolium:32.901112,mesosetum_gibbosum:32.901112,mesosetum_loliiforme:32.901112)mesosetum:32.901112,microchloa_indica:65.802223,(ocellochloa_chapadensis:32.901112,ocellochloa_rudis:32.901112)ocellochloa:32.901112,olyra_latifolia:65.802223,oncorachis_ramosa:65.802223,oplismenus_hirtellus:65.802223,(otachyrium_pterygodium:32.901112,otachyrium_versicolor:32.901112)otachyrium:32.901112,(panicum_aquarum:32.901112,panicum_campestre:32.901112,panicum_millegrana:32.901112,panicum_sellowii:32.901112)panicum:32.901112,paratheria_prostrata:65.802223,parodiolyra_micrantha:65.802223,parodiophyllochloa_ovulifera:65.802223,(paspalum_ammodes:32.901112,paspalum_axillare:32.901112,paspalum_brachytrichum:32.901112,paspalum_carajasense:32.901112,paspalum_carinatum:32.901112,paspalum_cinerascens:32.901112,paspalum_conjugatum:32.901112,paspalum_densum:32.901112,paspalum_dilatatum:32.901112,paspalum_erianthum:32.901112,paspalum_expansum:32.901112,paspalum_falcatum:32.901112,paspalum_foliiforme:32.901112,paspalum_gardnerianum:32.901112,paspalum_hyalinum:32.901112,paspalum_juergensii:32.901112,paspalum_lanciflorum:32.901112,paspalum_lineare:32.901112,paspalum_loefgrenii:32.901112,paspalum_maculosum:32.901112,paspalum_melanospermum:32.901112,paspalum_minarum:32.901112,paspalum_multicaule:32.901112,paspalum_notatum:32.901112,paspalum_nutans:32.901112,paspalum_pallens:32.901112,paspalum_paniculatum:32.901112,paspalum_parviflorum:32.901112,paspalum_pectinatum:32.901112,paspalum_plicatulum:32.901112,paspalum_polyphyllum:32.901112,paspalum_repandum:32.901112,paspalum_reticulinerve:32.901112,paspalum_rupium:32.901112,paspalum_scalare:32.901112,paspalum_spissum:32.901112,paspalum_virgatum:32.901112)paspalum:32.901112,plagiantha_tenella:65.802223,polypogon_elongatus:65.802223,pseudechinolaena_polystachya:65.802223,raddiella_esenbeckii:65.802223,(renvoizea_acicularifolia:32.901112,renvoizea_durifolia:32.901112,renvoizea_lagostachya:32.901112,renvoizea_trinii:32.901112,renvoizea_vaginiviscosa:32.901112)renvoizea:32.901112,rhytachne_gonzalezii:65.802223,(rugoloa_pilosa:32.901112,rugoloa_polygonata:32.901112)rugoloa:32.901112,saccharum_asperum:65.802223,sacciolepis_myuros:65.802223,(schizachyrium_condensatum:32.901112,schizachyrium_salzmannii:32.901112,schizachyrium_sanguineum:32.901112,schizachyrium_tenerum:32.901112)schizachyrium:32.901112,(setaria_parviflora:32.901112,setaria_scabrifolia:32.901112,setaria_sulcata:32.901112)setaria:32.901112,sorghastrum_setosum:65.802223,(sporobolus_aeneus:32.901112,sporobolus_ciliatus:32.901112,sporobolus_indicus:32.901112,sporobolus_metallicolus:32.901112,sporobolus_multiramosus:32.901112)sporobolus:32.901112,(steinchisma_decipiens:32.901112,steinchisma_laxum:32.901112,steinchisma_stenophyllum:32.901112)steinchisma:32.901112,steirachne_barbata:65.802223,streptostachys_asperifolia:65.802223,tatianyx_arnacites:65.802223,(trachypogon_macroglossus:32.901112,trachypogon_spicatus:32.901112,trachypogon_vestitus:32.901112)trachypogon:32.901112)poaceae:32.901115)xyridaceae_to_poaceae:3.346667,cephalostemon_riedelianus:102.050003)rapateaceae_to_poaceae:2.919998)poales:9.779999,((((commelina_benghalensis:30.646667,commelina_diffusa:30.646667,commelina_erecta:30.646667,commelina_obliqua:30.646667,commelina_rufipes:30.646667)commelina:30.646667,(dichorisandra_hexandra:30.646667,dichorisandra_thyrsiflora:30.646667,dichorisandra_villosula:30.646667)dichorisandra:30.646667,floscopa_glabrata:61.293335,(tradescantia_ambigua:30.646667,tradescantia_fluminensis:30.646667)tradescantia:30.646667,tipogandra_diuretica:61.293335,tripogandra_diuretica:61.293335)commelinaceae:30.646667,((heteranthera_limosa:30.646667,heteranthera_oblongifolia:30.646667,heteranthera_reniformis:30.646667)heteranthera:30.646667,pontederia_cordata:61.293335)pontederiaceae:30.646667)commelinales:7.299995,((costus_lasius:33.079998,costus_scaber:33.079998,costus_spiralis:33.079998)costus:33.079998,(maranta_ruiziana:33.079998,monotagma_plurispicatum:33.079998)marantaceae:33.079998)cannaceae_to_costaceae:33.079998)commelinales_to_zingiberales:15.510002)poales_to_zingiberales:0.449997)commelinids:4.300003)asparagales_to_poales:1.059998)liliales_to_poales:5.250000,(((apteria_aphylla:60.633331,(burmannia_alba:30.316666,burmannia_bicolor:30.316666,burmannia_capitata:30.316666,burmannia_flava:30.316666)burmannia:30.316666,dictyostega_orobanchoides:60.633331)burmanniaceae:30.316666,(dioscorea_campestris:45.474998,dioscorea_cinnamomifolia:45.474998,dioscorea_debilis:45.474998,dioscorea_grisebachii:45.474998,dioscorea_hassleriana:45.474998,dioscorea_laxiflora:45.474998,dioscorea_multiflora:45.474998,dioscorea_ovata:45.474998,dioscorea_perdicum:45.474998,dioscorea_pilosiuscula:45.474998,dioscorea_piperifolia:45.474998,dioscorea_planistipulosa:45.474998,dioscorea_rumicoides:45.474998,dioscorea_sincorensis:45.474998)dioscorea:45.474998)burmanniaceae_to_dioscoreaceae:27.360001,(triuris_hyalina:103.440002,((barbacenia_blanchetii:34.480000,barbacenia_brasiliensis:34.480000,barbacenia_contasana:34.480000,barbacenia_flava:34.480000,barbacenia_glutinosa:34.480000,barbacenia_graminifolia:34.480000,barbacenia_involucrata:34.480000,barbacenia_macrantha:34.480000,barbacenia_markgrafii:34.480000,barbacenia_nana:34.480000,barbacenia_plantaginea:34.480000,barbacenia_reflexa:34.480000,barbacenia_regis:34.480000,barbacenia_riedeliana:34.480000,barbacenia_riparia:34.480000,barbacenia_rubrovirens:34.480000,barbacenia_sellowii:34.480000,barbacenia_tomentosa:34.480000,barbacenia_umbrosa:34.480000)barbacenia:34.480000,(vellozia_alata:34.480000,vellozia_albiflora:34.480000,vellozia_aloifolia:34.480000,vellozia_brachypoda:34.480000,vellozia_bradei:34.480000,vellozia_canelinha:34.480000,vellozia_caput.ardeae:34.480000,vellozia_caruncularis:34.480000,vellozia_caudata:34.480000,vellozia_ciliata:34.480000,vellozia_compacta:34.480000,vellozia_crinita:34.480000,vellozia_dasypus:34.480000,vellozia_declinans:34.480000,vellozia_epidendroides:34.480000,vellozia_froesii:34.480000,vellozia_furcata:34.480000,vellozia_glabra:34.480000,vellozia_glauca:34.480000,vellozia_glochidea:34.480000,vellozia_graminea:34.480000,vellozia_graomogolensis:34.480000,vellozia_hemisphaerica:34.480000,vellozia_hirsuta:34.480000,vellozia_intermedia:34.480000,vellozia_luteola:34.480000,vellozia_marcescens:34.480000,vellozia_maxillarioides:34.480000,vellozia_metzgerae:34.480000,vellozia_minima:34.480000,vellozia_nanuzae:34.480000,vellozia_patens:34.480000,vellozia_plicata:34.480000,vellozia_prolifera:34.480000,vellozia_resinosa:34.480000,vellozia_sellowii:34.480000,vellozia_sincorana:34.480000,vellozia_spiralis:34.480000,vellozia_stellata:34.480000,vellozia_stenocarpa:34.480000,vellozia_stipitata:34.480000,vellozia_subscabra:34.480000,vellozia_taxifolia:34.480000,vellozia_tragacantha:34.480000,vellozia_tubiflora:34.480000,vellozia_variabilis:34.480000)vellozia:34.480000)velloziaceae:34.480000)pandanales:14.869995)dioscoreales_to_pandanales:7.500000)pandanales_to_poales:5.250000)alismatales_to_poales:4.600006)poales_to_asterales:0.009995,(((((annona_cacans:32.752499,annona_coriacea:32.752499,annona_crassiflora:32.752499,annona_dolabripetala:32.752499,annona_emarginata:32.752499,annona_leptopetala:32.752499,annona_montana:32.752499,annona_monticola:32.752499,annona_mucosa:32.752499,annona_sylvatica:32.752499,annona_tomentosa:32.752499,annona_warmingiana:32.752499)annona:32.752499,(duguetia_furfuracea:32.752499,duguetia_lanceolata:32.752499,duguetia_salicifolia:32.752499)duguetia:32.752499,(guatteria_australis:32.752499,guatteria_campestris:32.752499,guatteria_notabilis:32.752499,guatteria_pohliana:32.752499,guatteria_rupestris:32.752499,guatteria_sellowiana:32.752499,guatteria_villosissima:32.752499)guatteria:32.752499,guateria_punctata:65.504997,(xylopia_aromatica:32.752499,xylopia_brasiliensis:32.752499,xylopia_emarginata:32.752499,xylopia_laevigata:32.752499,xylopia_sericea:32.752499)xylopia:32.752499)annonaceae:32.752495,magnolia_ovata:98.257492)magnoliaceae_to_annonaceae:32.752499,(((aiouea_saligna:69.333336,(aniba_firmula:34.666668,aniba_heringeri:34.666668)aniba:34.666668,cassytha_filiformis:69.333336,(cinnamomum_erythropus:34.666668,cinnamomum_glaziovii:34.666668,cinnamomum_haussknechtii:34.666668,cinnamomum_quadrangulum:34.666668,cinnamomum_sellowianum:34.666668)cinnamomum:34.666668,endlicheria_paniculata:69.333336,mezilaurus_itauba:69.333336,(nectandra_lanceolata:34.666668,nectandra_membranacea:34.666668,nectandra_nitidula:34.666668,nectandra_oppositifolia:34.666668)nectandra:34.666668,(ocotea_aciphylla:34.666668,ocotea_bicolor:34.666668,ocotea_brachybotrya:34.666668,ocotea_camphoromoea:34.666668,ocotea_complicata:34.666668,ocotea_corymbosa:34.666668,ocotea_diospyrifolia:34.666668,ocotea_indecora:34.666668,ocotea_lancifolia:34.666668,ocotea_langsdorffii:34.666668,ocotea_laxa:34.666668,ocotea_leucoxylon:34.666668,ocotea_minarum:34.666668,ocotea_notata:34.666668,ocotea_nutans:34.666668,ocotea_odorifera:34.666668,ocotea_oppositifolia:34.666668,ocotea_percoriacea:34.666668,ocotea_pomaderroides:34.666668,ocotea_puberula:34.666668,ocotea_pulchella:34.666668,ocotea_spixiana:34.666668,ocotea_tabacifolia:34.666668,ocotea_tristis:34.666668,ocotea_vaccinioides:34.666668,ocotea_velloziana:34.666668)ocotea:34.666668,(persea_fulva:34.666668,persea_glabra:34.666668,persea_major:34.666668,persea_rufotomentosa:34.666668,persea_splendens:34.666668,persea_venosa:34.666668,persea_willdenovii:34.666668)persea:34.666668)lauraceae:34.666668,((macropeplus_dentatus:34.666668,macropeplus_ligustrinus:34.666668)macropeplus:34.666668,(mollinedia_argyrogyna:34.666668,mollinedia_engleriana:34.666668,mollinedia_fruticulosa:34.666668,mollinedia_ovata:34.666668,mollinedia_triflora:34.666668,mollinedia_widgrenii:34.666668)mollinedia:34.666668)monimiaceae:34.666668)monimiaceae_to_lauraceae:13.504997,(siparuna_brasiliensis:58.752499,siparuna_ficoides:58.752499,siparuna_guianensis:58.752499,siparuna_poeppigii:58.752499)siparuna:58.752499)siparunaceae_to_lauraceae:13.504997)magnoliales_to_laurales:2.580002,(((aristolochia_fimbriata:58.685001,aristolochia_papillaris:58.685001,aristolochia_pohliana:58.685001,aristolochia_rugosa:58.685001,aristolochia_smilacina:58.685001)aristolochia:58.685001,((peperomia_albopilosa:39.123333,peperomia_pseudoserratirhachis:39.123333,peperomia_alata:39.123333,peperomia_augescens:39.123333,peperomia_blanda:39.123333,peperomia_campinasana:39.123333,peperomia_circinnata:39.123333,peperomia_corcovadensis:39.123333,peperomia_crinicaulis:39.123333,peperomia_decora:39.123333,peperomia_diaphanoides:39.123333,peperomia_galioides:39.123333,peperomia_glabella:39.123333,peperomia_loxensis:39.123333,peperomia_macrostachya:39.123333,peperomia_magnoliifolia:39.123333,peperomia_mandioccana:39.123333,peperomia_obtusifolia:39.123333,peperomia_oreophila:39.123333,peperomia_quadrifolia:39.123333,peperomia_rotundifolia:39.123333,peperomia_sincorana:39.123333,peperomia_subrubricaulis:39.123333,peperomia_subrubrispica:39.123333,peperomia_tenella:39.123333,peperomia_tetraphylla:39.123333,peperomia_uaupesensis:39.123333,peperomia_urocarpa:39.123333,peperomia_velloziana:39.123333)peperomia:39.123333,(piper_nematanthera:39.123333,piper_aduncum:39.123333,piper_aequale:39.123333,piper_aleyreanum:39.123333,piper_amalago:39.123333,piper_anisum:39.123333,piper_arboreum:39.123333,piper_caldense:39.123333,piper_carniconnectivum:39.123333,piper_cernuum:39.123333,piper_corcovadensis:39.123333,piper_crassinervium:39.123333,piper_demeraranum:39.123333,piper_flavicans:39.123333,piper_fuligineum:39.123333,piper_gaudichaudianum:39.123333,piper_kegelianum:39.123333,piper_krukoffii:39.123333,piper_lhotzkyanum:39.123333,piper_miquelianum:39.123333,piper_mollicomum:39.123333,piper_obliquum:39.123333,piper_pellitum:39.123333,piper_pseudopothifolium:39.123333,piper_richardiifolium:39.123333,piper_solmsianum:39.123333,piper_tectoniifolium:39.123333,piper_umbellatum:39.123333)piper:39.123333)piperaceae:39.123333)piperales:15.040001,drimys_brasiliensis:132.410004)piperales_to_canellales:1.179993)magnoliids:2.080002,hedyosmum_brasiliense:135.669998)magnoliales_to_asterales:2.759995,((cabomba_furcata:46.143330,cabomba_haynesii:46.143330)cabomba:46.143330,nymphaea_rudgeana:92.286659)cabombaceae_to_nymphaeaceae:46.143330)nymphaeales_to_asterales:0.920013)angiosperms:0.000000;
